# Supplementary material for: Recapitulation of Peste des Petits Ruminants (PPR) Prevalence in Small Ruminant Populations of Pakistan from 2004 to 2023: A Systematic Review and Meta-Analysis
Source: Vet Sci. 2024 Jun 19;11(6):280. doi: 10.3390/vetsci11060280 (PMC11209094; doi:10.3390/vetsci11060280)
Supplement: Supplementary file 1 [file vetsci-11-00280-s001.zip › S.1 (summary-26528398-set PUBMED).txt]

1: Abubakar M, Irfan M, Manzoor S. Peste des petits ruminants in Pakistan; past,
present and future perspectives. J Anim Sci Technol. 2015 Nov 2;57:32. doi:
10.1186/s40781-015-0066-0. PMID: 26528398; PMCID: PMC4629316.

2: Zahur AB, Ullah A, Hussain M, Irshad H, Hameed A, Jahangir M, Farooq MS.
Sero-epidemiology of peste des petits ruminants (PPR) in Pakistan. Prev Vet Med.
2011 Oct 1;102(1):87-92. doi: 10.1016/j.prevetmed.2011.06.011. Epub 2011 Jul 23.
PMID: 21788090.

3: Li XH, Li K, Zhang H, Gan P, Luo HQ, Han ZQ, Mehmood K, Shahzad M.
Epidemiological investigation and risk factors of Peste des petitis ruminants
(PPR) in yaks (Bos grunniens) and cattle in five regions of China. Trop Biomed.
2018 Sep 1;35(3):736-743. PMID: 33601760.

4: Wasee Ullah R, Bin Zahur A, Latif A, Iqbal Dasti J, Irshad H, Afzal M,
Rasheed T, Rashid Malik A, Qureshi ZU. Detection of Peste des Petits Ruminants
Viral RNA in Fecal Samples of Goats after an Outbreak in Punjab Province of
Pakistan: A Longitudinal Study. Biomed Res Int. 2016;2016:1486824. doi:
10.1155/2016/1486824. Epub 2016 Aug 15. PMID: 27597951; PMCID: PMC5002454.

5: Aziz-Ul-Rahman, Abubakar M, Rasool MH, Manzoor S, Saqalein M, Rizwan M, Munir
M, Ali Q, Wensman JJ. Evaluation of Risk Factors for Peste des Petits Ruminants
Virus in Sheep and Goats at the Wildlife-Livestock Interface in Punjab Province,
Pakistan. Biomed Res Int. 2016;2016:7826245. doi: 10.1155/2016/7826245. Epub
2016 May 15. PMID: 27294134; PMCID: PMC4884585.

6: Rahman H, Kamboh AA, Abro SH, Abubakar M. An investigation on the prevalence
of peste des petits ruminants in the camels of Sindh, Pakistan. Trop Anim Health
Prod. 2020 Jul;52(4):1863-1867. doi: 10.1007/s11250-020-02202-z. Epub 2020 Jan
17. PMID: 31953693.

7: Maitlo AK, Ujan JA, Ujjan SA, Ruk M, Memon BA, Mahar AA, Ujjan AA. Screening
of peste des petits ruminants virus in a population of district Khairpur,
Pakistan. Genet Mol Res. 2017 Sep 28;16(3). doi: 10.4238/gmr16039679. PMID:
28973722.

8: Rahman AU, Dhama K, Ali Q, Hussain I, Oneeb M, Chaudhary U, Wensman JJ,
Shabbir MZ. Peste des petits ruminants in large ruminants, camels and unusual
hosts. Vet Q. 2020 Dec;40(1):35-42. doi: 10.1080/01652176.2020.1714096. PMID:
31917649; PMCID: PMC7034435.

9: Zahur AB, Irshad H, Hussain M, Ullah A, Jahangir M, Khan MQ, Farooq MS. The
epidemiology of peste des petits ruminants in Pakistan. Rev Sci Tech. 2008
Dec;27(3):877-84. doi: 10.20506/rst.27.3.1848. PMID: 19284055.

10: Hussain M, Irshad H, Khan MQ. Laboratory diagnosis of transboundary animal
diseases in Pakistan. Transbound Emerg Dis. 2008 Aug;55(5-6):190-5. doi:
10.1111/j.1865-1682.2008.01026.x. PMID: 18666961.

11: Shabbir MZ, Sohail T, Ul-Rahman A, Abbas T, Ali Q, Rehman ZU, Khan I, Yaqub
T, Muhammad J, Ahmad Khan S, Imran MS, Basit MA, Ullah S, Habib M, Gardezi SAM,
Bashir A, Ahmad M, Abubakar M, Abbas M, Subhani A, Yasein G, Altaaf F, Aziz MH,
Hussain R, Zohaib A, Chaudhry U, Wensman JJ. Sentinel surveillance of selected
veterinary and public health pathogens in camel population originating from
Southern Punjab province, Pakistan. Acta Trop. 2020 May;205:105435. doi:
10.1016/j.actatropica.2020.105435. Epub 2020 Mar 3. PMID: 32142734; PMCID:
PMC7092811.

12: Amtaghri S, Akdad M, Slaoui M, Eddouks M. Traditional Uses, Pharmacological,
and Phytochemical Studies of <i>Euphorbia</i>: A Review. Curr Top Med Chem.
2022;22(19):1553-1570. doi: 10.2174/1568026622666220713143436. PMID: 35838213.

13: Khan HA, Siddique M, Arshad M, Abubakar M, Akhtar M, Arshad MJ, Ashraf M.
Post-vaccination antibodies profile against Peste des petits ruminants (PPR)
virus in sheep and goats of Punjab, Pakistan. Trop Anim Health Prod. 2009
Apr;41(4):427-30. doi: 10.1007/s11250-008-9222-6. Epub 2008 Aug 30. PMID:
18758987.

14: Abubakar M, Munir M. Peste des Petits Ruminants virus: an emerging threat to
goat farming in Pakistan. Transbound Emerg Dis. 2014 Aug;61 Suppl 1:7-10. doi:
10.1111/tbed.12192. Epub 2014 Jan 3. PMID: 24393390.

15: Rehman O, Uzair M, Chao H, Khan MR, Chen M. Decoding RNA Editing Sites
Through Transcriptome Analysis in Rice Under Alkaline Stress. Front Plant Sci.
2022 Jun 23;13:892729. doi: 10.3389/fpls.2022.892729. PMID: 35812946; PMCID:
PMC9260663.

16: Shabbir MZ, Ul-Rahman A, Zahid MN, Munir M. Genetic characterization of
small ruminant morbillivirus from recently emerging wave of outbreaks in
Pakistan. Transbound Emerg Dis. 2018 Dec;65(6):2032-2038. doi:
10.1111/tbed.12964. Epub 2018 Jul 26. PMID: 30051602.

17: Abubakar M, Ali Q, Khan HA. Prevalence and mortality rate of peste des
petitis ruminant (PPR): possible association with abortion in goat. Trop Anim
Health Prod. 2008 Jun;40(5):317-21. doi: 10.1007/s11250-007-9105-2. PMID:
18509938.

18: Abubakar M, Arshed MJ, Hussain M, Ali Q. Evidence of peste des petits
ruminants in serology of sheep and goats from Sindh, Pakistan. Transbound Emerg
Dis. 2011 Apr;58(2):152-6. doi: 10.1111/j.1865-1682.2010.01193.x. Epub 2010 Dec
20. PMID: 21167015.

19: Aziz-Ul-Rahman, Wensman JJ, Abubakar M, Shabbir MZ, Rossiter P. Peste des
petits ruminants in wild ungulates. Trop Anim Health Prod. 2018
Dec;50(8):1815-1819. doi: 10.1007/s11250-018-1623-6. Epub 2018 Jun 7. PMID:
29881925.

20: Khan A, Saleemi MK, Ali F, Abubakar M, Hussain R, Abbas RZ, Khan IA.
Pathophysiology of peste des petits ruminants in sheep (Dorper & Kajli) and
goats (Boer & Beetal). Microb Pathog. 2018 Apr;117:139-147. doi:
10.1016/j.micpath.2018.02.009. Epub 2018 Feb 7. PMID: 29427710.

21: Rasool F, Ishtiaq I, Uzair M, Naz AA, Léon J, Khan MR. Genome-wide
investigation and functional analysis of RNA editing sites in wheat. PLoS One.
2022 Mar 11;17(3):e0265270. doi: 10.1371/journal.pone.0265270. Retraction in:
PLoS One. 2022 Sep 30;17(9):e0274856. PMID: 35275970; PMCID: PMC8916659.

22: Gao S, Xu G, Zeng Z, Lv J, Huang L, Wang H, Wang X. Transboundary spread of
peste des petits ruminants virus in western China: A prediction model. PLoS One.
2021 Sep 23;16(9):e0257898. doi: 10.1371/journal.pone.0257898. PMID: 34555121;
PMCID: PMC8459964.

23: Ul-Rahman A, Abubakar M, Raza MA, Wensman JJ. Expansion in host dynamics of
peste des petits ruminants: Potential attribute of outbreaks in disease-endemic
settings. Acta Trop. 2022 Oct;234:106609. doi:
10.1016/j.actatropica.2022.106609. Epub 2022 Jul 16. PMID: 35850237.

24: Rashid A, Hussain A, Asim M. Evaluation of peste des petits ruminants cell
culture vaccine in sheep and goats in Pakistan. Vet Ital. 2010 Jul-
Sep;46(3):315-8. PMID: 20857380.

25: Munir M, Saeed A, Abubakar M, Kanwal S, Berg M. Molecular characterization
of peste des petits ruminants viruses from outbreaks caused by unrestricted
movements of small ruminants in pakistan. Transbound Emerg Dis. 2015
Feb;62(1):108-14. doi: 10.1111/tbed.12089. Epub 2013 Apr 17. PMID: 23590481.

26: Munir M, Zohari S, Saeed A, Khan QM, Abubakar M, LeBlanc N, Berg M.
Detection and phylogenetic analysis of peste des petits ruminants virus isolated
from outbreaks in Punjab, Pakistan. Transbound Emerg Dis. 2012 Feb;59(1):85-93.
doi: 10.1111/j.1865-1682.2011.01245.x. Epub 2011 Jul 21. PMID: 21777402.

27: Hashmi M, Mobin M, Siddiqui KA. Characteristics of an adult photosensitive
cohort. J Pak Med Assoc. 2011 Apr;61(4):388-90. PMID: 21465980.

28: Wu X, Li L, Li J, Liu C, Wang Q, Bao JY, Zou Y, Ren W, Wang H, Zhang Y, Lv
Y, Liu F, Wang S, Ma H, Wang Z. Peste des Petits Ruminants Viruses Re-emerging
in China, 2013-2014. Transbound Emerg Dis. 2016 Oct;63(5):e441-6. doi:
10.1111/tbed.12308. Epub 2015 Jan 24. PMID: 25620455.

29: Shahriari R, Khodakaram-Tafti A, Mohammadi A. Molecular characterization of
Peste des Petits ruminants virus isolated from four outbreaks occurred in
southern Iran. BMC Vet Res. 2019 May 28;15(1):177. doi:
10.1186/s12917-019-1920-y. PMID: 31138202; PMCID: PMC6540375.

30: Muthuchelvan D, De A, Debnath B, Choudhary D, Venkatesan G, Rajak KK,
Sudhakar SB, Himadri D, Pandey AB, Parida S. Molecular characterization of
peste-des-petits ruminants virus (PPRV) isolated from an outbreak in the Indo-
Bangladesh border of Tripura state of North-East India. Vet Microbiol. 2014 Dec
5;174(3-4):591-595. doi: 10.1016/j.vetmic.2014.10.027. Epub 2014 Nov 3. PMID:
25465184.

31: Abubakar M, Jamal SM, Arshed MJ, Hussain M, Ali Q. Peste des petits
ruminants virus (PPRV) infection; its association with species, seasonal
variations and geography. Trop Anim Health Prod. 2009 Oct;41(7):1197-202. doi:
10.1007/s11250-008-9300-9. Epub 2009 Jan 7. PMID: 19130284.

32: Manzoor S, Abubakar M, Zahur AB, Yunus AW, Ullah A, Afzal M. Genetic
characterization of peste des petits ruminants virus (Pakistani isolates) and
comparative appraisal of diagnostic assays. Transbound Emerg Dis. 2020
Sep;67(5):2126-2132. doi: 10.1111/tbed.13563. Epub 2020 Apr 23. PMID: 32259396.

33: Khan HA, Siddique M, Sajjad-ur-Rahman, Abubakar M, Ashraf M. The detection
of antibody against peste des petits ruminants virus in sheep, goats, cattle and
buffaloes. Trop Anim Health Prod. 2008 Oct;40(7):521-7. doi:
10.1007/s11250-008-9129-2. Epub 2008 Mar 18. PMID: 18716909.

34: Ishag HZA, Terab AMA, Eltahir YM, El Tigani-Asil ETA, Khalil NAH, Gasim EFM,
Yuosf MF, Al Yammahi SMS, Al Mansoori AMA, Al Muhairi SSM, Al Hammadi ZMAH, Shah
AAM, Alherbawi MMAN, Al Nuaimat MMH, Bensalah OK, Khalafalla AI. A Clinical,
Pathological, Epidemiological and Molecular Investigation of Recent Outbreaks of
Peste des Petits Ruminants Virus in Domestic and Wild Small Ruminants in the Abu
Dhabi Emirate, United Arab Emirates. Vet Sci. 2023 Jan 13;10(1):56. doi:
10.3390/vetsci10010056. PMID: 36669056; PMCID: PMC9862675.

35: Ashraf W, Unger H, Haris S, Mobeen A, Farooq M, Asif M, Khan QM. Genetic
detection of peste des petits ruminants virus under field conditions: a step
forward towards disease eradication. BMC Vet Res. 2017 Jan 25;13(1):34. doi:
10.1186/s12917-016-0940-0. PMID: 28122564; PMCID: PMC5264299.

36: Abubakar M, Mahapatra M, Muniraju M, Arshed MJ, Khan EH, Banyard AC, Ali Q,
Parida S. Serological Detection of Antibodies to Peste des Petits Ruminants
Virus in Large Ruminants. Transbound Emerg Dis. 2017 Apr;64(2):513-519. doi:
10.1111/tbed.12392. Epub 2015 Jul 22. PMID: 26200233; PMCID: PMC5347956.

37: Anees M, Shabbir MZ, Muhammad K, Nazir J, Shabbir MA, Wensman JJ, Munir M.
Genetic analysis of peste des petits ruminants virus from Pakistan. BMC Vet Res.
2013 Mar 28;9:60. doi: 10.1186/1746-6148-9-60. PMID: 23537146; PMCID:
PMC3639103.

38: Anwer MA, Anjam MS, Shah SJ, Hasan MS, Naz AA, Grundler FMW, Siddique S.
Genome-wide association study uncovers a novel QTL allele of AtS40-3 that
affects the sex ratio of cyst nematodes in Arabidopsis. J Exp Bot. 2018 Mar
24;69(7):1805-1814. doi: 10.1093/jxb/ery019. PMID: 29378065; PMCID: PMC5889006.

39: Cui M, Han S, Wang D, Haider MS, Guo J, Zhao Q, Du P, Sun Z, Qi F, Zheng Z,
Huang B, Dong W, Li P, Zhang X. Gene Co-expression Network Analysis of the
Comparative Transcriptome Identifies Hub Genes Associated With Resistance to
<i>Aspergillus flavus</i> L. in Cultivated Peanut (<i>Arachis hypogae</i>a L.).
Front Plant Sci. 2022 Jun 15;13:899177. doi: 10.3389/fpls.2022.899177. PMID:
35812950; PMCID: PMC9264616.

40: Baron J, Fishbourne E, Couacy-Hyman E, Abubakar M, Jones BA, Frost L,
Herbert R, Chibssa TR, Van't Klooster G, Afzal M, Ayebazibwe C, Toye P,
Bashiruddin J, Baron MD. Development and testing of a field diagnostic assay for
peste des petits ruminants virus. Transbound Emerg Dis. 2014 Oct;61(5):390-6.
doi: 10.1111/tbed.12266. Epub 2014 Jul 30. PMID: 25073647; PMCID: PMC4283758.

41: Abubakar M, Manzoor S, Ali Q. Evaluating the role of vaccine to combat peste
des petits ruminants outbreaks in endemic disease situation. J Anim Sci Technol.
2015 Jan 20;57:2. doi: 10.1186/s40781-014-0036-y. PMID: 26290722; PMCID:
PMC4540292.

42: Brüning-Richardson A, Akerblom L, Klingeborn B, Anderson J. Improvement and
development of rapid chromatographic strip-tests for the diagnosis of rinderpest
and peste des petits ruminants viruses. J Virol Methods. 2011 Jun;174(1-2):42-6.
doi: 10.1016/j.jviromet.2011.03.016. Epub 2011 Mar 17. PMID: 21419802.

43: Mansoor MK, Al-Rawahi AH, El-Tahir HA, Al-Faraei B, Hussain MH, Asi MN, Al-
Hussani I, Sabar S. Concurrent vaccination of goats with foot and mouth disease
(FMD) and peste des petits ruminants (PPR) booster vaccines. Trop Anim Health
Prod. 2018 Jan;50(1):1-3. doi: 10.1007/s11250-017-1391-8. Epub 2017 Sep 22.
PMID: 28940134.

44: Munir M, Siddique M, Ali Q. Comparative efficacy of standard AGID and
precipitinogen inhibition test with monoclonal antibodies based competitive
ELISA for the serology of Peste des Petits Ruminants in sheep and goats. Trop
Anim Health Prod. 2009 Mar;41(3):413-20. doi: 10.1007/s11250-008-9205-7. Epub
2008 Jul 13. PMID: 18622735.

45: Raheel R, Ashraf M, Ejaz S, Javeed A, Altaf I. Assessment of the cytotoxic
and anti-viral potential of aqueous extracts from different parts of Acacia
nilotica (Linn) Delile against Peste des petits ruminants virus. Environ Toxicol
Pharmacol. 2013 Jan;35(1):72-81. doi: 10.1016/j.etap.2012.11.005. Epub 2012 Nov
19. PMID: 23262040.

46: Mauldin WP. Measurement and evaluation of national family planning programs.
Demography. 1967 Mar;4(1):71-80. doi: 10.2307/2060351. PMID: 21279762.
