# Supplementary material for: Recapitulation of Peste des Petits Ruminants (PPR) Prevalence in Small Ruminant Populations of Pakistan from 2004 to 2023: A Systematic Review and Meta-Analysis
Source: Vet Sci. 2024 Jun 19;11(6):280. doi: 10.3390/vetsci11060280 (PMC11209094; doi:10.3390/vetsci11060280)
Supplement: Supplementary file 1 [file vetsci-11-00280-s001.zip › S.2.csv]

Authors	Title	Publication	Volume	Number	Pages	Year	Publisher
Rasheed, Majeeda; Akhtar, Tanveer; Mukhtar, Nadia; Shahid, Muhammad Furqan; Imran, Muhammad; Yaqub, Saima;	Sero-prevalence of Peste des Petits Ruminant (PPR) Virus in Sheep and Goat Population of Gilgit Baltistan Province of Pakistan	Punjab University Journal of Zoology	35	1	123-127	2020
Nizamani, AR; Nizamani, ZA; Umrani, AP; Dewani, P; Vandiar, MA; Gandahi, JA; Soomro, NM;	Prevalence of Peste des petits ruminants virus antibodies in small ruminants in Sindh, Pakistan.					2015
Zohari, S; Ståhl, K;	Seroprevalence of Antibodies to Peste Des Petits Ruminants at Various Governmental Livestock Farms of Punjab, Pakistan*“M. Munir,“M. Siddique,“A. Shehzad	Asian Journal of Epidemiology	1	2	82-90	2008
Khan, HA; Siddique, M; Arshad, MJ; Khan, QM; Rehman, SU;	Sero-prevalence of peste des petits ruminants (PPR) virus in sheep and goats in Punjab province of Pakistan	Pakistan veterinary journal	27	3	109	2007
Mehmood, Abid; Ali, Qurban; Gadahi, Javaid Ali; Malik, Salman Akbar; Shah, Syed Imam;	Detection of Peste des Petits Ruminants (PPR) virus antibodies in sheep and goat populations of the North West Frontier Province (NWFP) of Pakistan by competitive ELISA (cELISA).	Veterinary World	2	9		2009	Citeseer
Munir, M; Siddique, M; Shehzad, A; Zohari, S; Ståhl, K;	Seroprevalence of antibodies to peste des petits ruminants at various governmental livestock farms of Punjab, Pakistan.	Asian Journal of Epidemiology	3	3	183-191	2010	ANSInet, Asian Network for Scientific Information
Unar, Shahnawaz; Kalhoro, Dildar Hussain; Abro, Shahid Hussain; Nizamani, Ali Raza; Channo, Abdullah; Kaka, Asmatullah; Bakhsh, Muhammad; Parhiyar, Ayaz Ali; Kalhoro, Muhammad Saleem; Channo, Abdul Qadir;	Seroprevalence and Risk Factors Assessment of Pest des Petits Ruminants in Goats in District Shaheed Benazirabad, Pakistan
Kabir, Abdul; Mirani, Amjad Hussian; Kashif, Jam; Manzoor, Shumaila; Iqbal, Abdullah; Khan, Ihsan Ullah; Abubakar, Muhammad;	Serological detection and confirmation of PPR among sheep and goat kept under different production systems	Pakistan Journal of Zoology	52	3	1137	2020	AsiaNet Pakistan (Pvt) Ltd.
Jalees, Muhammad Moazam; Hussain, Iftikhar; Arshad, Muhammad; Mohammad, Ghulam; Khan, Qaiser Mahmood;	Seroprevalence and molecular detection of Peste des petits ruminants virus (PPRV) in different breeds of sheep and goat of Punjab (Pakistan) and its status in gravid animals	Pakistan Journal of Life and Social Sciences	14	1	12-17	2016	Elite Scientific Forum
Mal, Ranoo; Kalhoro, Dildar Hussain; Baloch, Hasina; Kalhoro, Muhammad Saleem; Kolachi, Hubdar Ali; Janyaro, Habibullah; Ibrahim, Muhammad; Ahmed, Fayaz; Channa, Amjad Ali; Mangi, Mazhar Hussain;	Sero-Prevalence of Peste Des Petits Ruminants Among Goats of Different Zones of District Thatta, Sindh
Rahman, Hamidur; Kamboh, Asghar Ali; Abro, Shahid Hussain; Abubakar, Muhammad;	An investigation on the prevalence of peste des petits ruminants in the camels of Sindh, Pakistan	Tropical Animal Health and Production	52		1863-1867	2020	Springer
Acharya, Narayan; Poudel, Shankar Prasad; Acharya, Krishna Prasad;	Cross-sectional sero-prevalence study of Peste des Petits Ruminants (PPR) in goats of Syangja and Kaski districts of Nepal	VirusDisease	29		173-179	2018	Springer
Aziz-ul-Rahman, Yousaf F; Anwarand, N;	Serological detection of Peste des petits ruminants Virus (PPRV) in sheep and goats of Muzaffargarh District in South Punjab, Pakistan	Vet Sci Res Rev	2		82-8	2016
Abubakar, Muhammad; Khan, Haider Ali; Arshed, Muhammad Javed; Hussain, Manzoor; Ali, Qurban;	Peste des petits ruminants (PPR): Disease appraisal with global and Pakistan perspective	Small Ruminant Research	96	1	1-10	2011	Elsevier
Khan, Haider Ali; Siddique, Muhammad; Abubakar, Muhammad; Arshad, Muhammad Javed; Hussain, Manzoor;	Prevalence and distribution of peste des petits ruminants virus infection in small ruminants	Small Ruminant Research	79	2-3	152-157	2008	Elsevier
Rashid, A; Asim, M; Hussain, A;	Seroprevalence of peste des petits ruminants (PPR) virus in goats, sheep and cattle at livestock production research institute Bahadurnagar Okara	J Anim Plant Sci	18	4	114-116	2008
Gebre, Tsegaye; Deneke, Yosef; Begna, Feyissa;	Seroprevalence and associated risk factors of Peste des Petits Ruminants (PPR) in sheep and goats in four districts of Bench Maji and Kafa Zones, South West Ethiopia	Global Veterinaria	20	6	260-270	2018
Abubakar, Muhammad; Jamal, Syed Muhammad; Arshed, Muhammad Javed; Hussain, Manzoor; Ali, Qurban;	Peste des petits ruminants virus (PPRV) infection; its association with species, seasonal variations and geography	Tropical animal health and production	41	7	1197-1202	2009	Springer
Abubakar, Muhammad; Mahapatra, Mana; Muniraju, Murali; Arshed, Muhammad Javed; Khan, Ehtisham-ul Haq; Banyard, Ashley C; Ali, Qurban; Parida, Satya;	Serological detection of antibodies to peste des petits ruminants virus in large ruminants	Transboundary and Emerging Diseases	64	2	513-519	2017	Wiley Online Library
Zahur, AB; Ullah, A; Irshad, H; Farooq, MS; Hussain, M; Jahangir, M;	Epidemiological investigations of a Peste des petits ruminants (PPR) outbreak in Afghan sheep in Pakistan.					2009	Citeseer
Jalees, Muhammad Moazam; Iftikhar Hussain, Iftikhar Hussain; Muhammad Arshad, Muhammad Arshad; Ghulam Muhammad, Ghulam Muhammad; Khan, Qaiser Mehmood; Mahmood, Muhammad Shahid;	Occurrence of peste des petitis ruminants in five districts of Punjab, Pakistan.					2013
Khan, Haider Ali; Siddique, Muhammad; Abubakar, Muhammad; Ashraf, Muhammad;	The detection of antibody against peste des petits ruminants virus in sheep, goats, cattle and buffaloes	Tropical animal health and production	40		521-527	2008	Springer
Dubie, Teshager; Dagnew, Betelhem; Gelo, Esrael; Negash, Wossene; Hussein, Fentaw; Woldehana, Mulatu;	Seroprevalence and associated risk factors of peste des petits ruminants among ovine and caprine in selected districts of Afar region, Ethiopia	BMC Veterinary Research	18	1	429	2022	Springer
Salih, Huyam Ahmed MohammedElamin; Elfadil, Abdelhamid Ahmed Mohammed; Saeed, Intisar Kamil; Ali, Yahia Hassan;	Seroprevalence and risk factors of Peste des Petits Ruminants in sheep and goats in Sudan	Journal of Advanced Veterinary and Animal Research	1	2	42-49	2014	Network for the Veterinarians of Bangladesh Bangladesh Agricultural …
Parvez, Md Anowar; Khatun, Rokeya; Al Noman, Md Abdullah;	Prevalence and associated risk factors of Peste des Petits Ruminants (PPR) in goats in Chittagong district, Bangladesh	Research Journal for Veterinary Practitioners	2	1s	14-17	2014
Rasooli, Aria; Nouri, Mohammad; Abad-Shapouri, MR Seyfi; Khalafi, Elham; Daghari, Maryam;	Seroprevalence of peste des petits ruminants (PPR) virus infection in sheep and cattle in Ahvaz.					2019
Abubakar, Muhammad; Rasool, Muhammad Hidayat; Manzoor, Shumaila; Saqalein, Muhammad; Rizwan, Muhammad; Munir, Muhammad; Ali, Qurban; Wensman, Jonas Johansson;	Evaluation of risk factors for peste des petits ruminants virus in sheep and goats at the Wildlife-Livestock Interface in Punjab Province, Pakistan	BioMed Research International	2016			2016	Hindawi
Afera, Berihun; Hussien, Daniel; Amsalu, Kassaw;	Seroprevalence of Peste des petits ruminants in goats of southern parts of Tigray region	Global Veterinaria	12	4	512-516	2014
Li, XH; Li, K; Zhang, H; Gan, P; Luo, HQ; Han, ZQ; Mehmood, K; Shahzad, M;	Epidemiological investigation and risk factors of Peste des petitis ruminants (PPR) in yaks (Bos grunniens) and cattle in five regions of China.					2018
Kardjadj, Moustafa; Kouidri, Brahim; Metref, Djamil; Luka, Pam Dachung; Ben-Mahdi, Meriem Hind;	Seroprevalence, distribution and risk factor for peste des petits ruminants (PPR) in Algeria	Preventive Veterinary Medicine	122	1-2	205-210	2015	Elsevier
Saeed, Fatima A; Abdel-Aziz, Sana A; Gumaa, Mohammed M;	Seroprevalence and associated risk factors of Peste des petits ruminants among sheep and goats in Kassala state, Sudan	Open Journal of Animal Sciences	8	04	381	2018	Scientific Research Publishing
Durrani, Aneela Zameer; Kamal, Nadeem; Mehmood, Nasir; Shakoori, Abdul Rauf;	Prevalence of peste des petits ruminants (KATA) in sheep and goats of Punjab	Pakistan Journal of Zoology	42	3		2010	AsiaNet Pakistan (Pvt) Ltd.
Khan, HA; Siddique, M; Arshad, M; Abubakar, M; Akhtar, M; Arshad, MJ; Ashraf, M;	Post-vaccination antibodies profile against Peste des petits ruminants (PPR) virus in sheep and goats of Punjab, Pakistan	Tropical Animal Health and Production	41		427-430	2009	Springer
Khaskheli, Asad Ali; Khaskheli, M Ibrahim; Khaskheli, Allahjurio; Khaskheli, Gulbhar; Abro, Rani; Barham, Ghulam Shabir;	Clinical prevalence of peste des petits ruminants (PPR) disease in small ruminants at the urban areas of hyderabad, Sindh	Journal of Basic and Applied Sciences	13		281-286	2017
Moumin, G; Moussa, C; Teshale, S; Gezahegne, M;	Seroprevalence and risk factors for peste des petits ruminants in sheep and goats in Djibouti	Revue Scientifique Et Technique De l'OIE	37	3	961-969	2018
Hailegebreal, Gizachew;	Seroprevalence of Peste des Petits ruminants in selected districts of Siltie and Gurage zones, south region, Ethiopia	J Animal Veterinary Adv	18	2	30-34	2019
Kgotlele, Tebogo; Torsson, Emeli; Kasanga, Christopher; Wensman, Jonas Johansson; Misinzo, Gerald;	Seroprevalence of Peste Des Petits Ruminants virus from samples collected in different regions of Tanzania in 2013 and 2015	J Vet Sci Technol	7	394	2	2016
Legnardi, Matteo; Raizman, Eran; Beltran-Alcrudo, Daniel; Cinardi, Giuseppina; Robinson, Timothy; Falzon, Laura C; Djomgang, Hervé Kapnang; Okori, Edward; Parida, Satya; Njeumi, Felix;	Peste des petits ruminants in central and Eastern Asia/West Eurasia: Epidemiological situation and status of control and eradication activities after the first phase of the PPR global eradication programme (2017–2021)	Animals	12	16	2030	2022	MDPI
Hasan, Mahmudul;	Seroprevalence of peste des petits ruminants (ppr) in goat and sheep in selected areas of Bangladesh					2012
Balamurugan, Vinayagamurthy; Krishnamoorthy, Paramanandham; Veeregowda, Belamaranahalli Muniveerappa; Sen, Arnab; Rajak, Kaushal Kishor; Bhanuprakash, Veerakyathappa; Gajendragad, Mukund Raghavendra; Prabhudas, Krishnamsetty;	Seroprevalence of Peste des petits ruminants in cattle and buffaloes from Southern Peninsular India	Tropical Animal Health and Production	44		301-306	2012	Springer
Islam, Md Mahbubul; Hasan, Md Ashraful; Yousuf, Md Abu; Islam, Umme Kumkum; Shawan, Mohammad Mahfuz Ali Khan; Islam, Mohammad Rafiqul;	Seroprevalence of Peste des Petits Ruminant virus specific antibody in goats in different regions of Bangladesh.					2016
Balamurugan, Vinayagamurthy; Varghese, Bibitha; Kumar, Kirubakaran Vinod; Muthuchelvan, Dhanavelu; Dheeraj, R; Govindaraj, Gurrappanaidu; Suresh, Kuralayanapalya Puttahonnappa; Hemadri, Divakar; Roy, Parimal;	Seroprevalence study of peste des petits ruminants in sheep and goats in the northern region of India	Veterinary World	13	8	1573	2020	Veterinary World
Mahajan, Sumit; Agrawal, Rajesh; Kumar, Mahesh; Mohan, Anand; Pande, Nishi;	Risk of seroconversion to peste des petits ruminants (PPR) and its association with species, sex, age and migration	Small Ruminant Research	104	1-3	195-200	2012	Elsevier
Ali, Wegdan H; Osman, Nussieba A; Asil, Rayan M; Mohamed, Baraa A; Abdelgadir, Salma O; Mutwakil, Shaza M; Mohamed, Nafeesa EB;	Serological investigations of peste des petits ruminants among cattle in the Sudan	Tropical animal health and production	51	3	655-659	2019	Springer
Shuaib, Yassir Adam; El-Fadil, Abdelhamid Ahmed Mohamed; Abdel-Rahman, Mahasin Elnur; Negussie, Haileleul; Zessin, Karl-Hans;	Seroprevalence and risk factors of Peste des Petits Ruminants in sheep in Kassala and North Kordofan States of the Sudan.					2014
Mebrahtu, Kibrom; Getachew, Senait; Tesfaye, Tegegn; Sahlu, Ergete; Aragaw, Kassaye;	Sero-epidemiological study of peste des petits ruminants (PPR) in sheep and goats under different production systems in South Omo, southern Ethiopia	Small ruminant research	169		90-93	2018	Elsevier
Sakhare, Pramod; Kalyani, Irshadullahkhan; Vihol, Priti; Sharma, Kishan; Solanki, Jayesh; Desai, Dhruv; Makwana, Pushpa;	Seroepidemiology of Peste des Petits Ruminants (PPR) in Sheep and Goats of Southern Districts of Gujarat, India	International journal of current microbiology and applied science	8	11	1552-65	2019
Burns, Rebekah JL; Douangngeun, Bounlom; Theppangna, Watthana; Mukaka, Mavuto; Wegner, Matthew D; Windsor, Peter A; Blacksell, Stuart D;	Peste des Petits Ruminants (PPR) virus serological surveillance in goats in Lao PDR: Issues for disease eradication in a low‐resource disease‐free setting	Transboundary and emerging diseases	66	2	939-947	2019	Wiley Online Library
K Muhsen, R;	Seroepidemiology of PPR in goats in Basrah province	AL-Qadisiyah Journal of Veterinary Medicine Sciences	12	1	139-143	2013	University of Al-Qadisiyah
Devi, Maitrayee; Das, Sutopa; Sharma, Krishna; Dutta, Rupam;	Seroprevelance and molecular detection of peste des petits ruminants in goats of Assam	Virusdisease	27		91-97	2016	Springer
Mahmoud, A; Abdellatif, M; Abdalla, A;	High seroprevalence of PPRV-antibodies among sheep and goats in Hail, Saudi Arabia	Vet. Sci. Res. Rev	3	1	1-5	2017
Abubakar, Muhammad; Sattorov, Nosirjon; Manzoor, Shumaila; Khan, Ehtisham ul Haq; Hussain, Manzoor; Zahur, Aamir Bin; Afzal, Muhammad; Wensman, Jonas Johansson;	Detection of antibodies to peste-des-petits-ruminants virus in the semi-domesticated yak	European journal of wildlife research	65	6	88	2019	Springer
Ullah, Munib; Li, Yanmin; Munib, Kainat; Zhang, Zhidong;	Regional Epidemiology and Associated Risk Factors of PPR	Authorea Preprints				2022	Authorea
Ahamed, Shamim; Nazir, KHM Nazmul Hussain; Yousuf, Md Abu; Islam, Md Monowarul; Arafat, Md Yeasin; Islam, Md Ariful; Mahmud, Md Muket; Islam, Md Rafiqul;	Seromonitoring of Peste des Petits Ruminants in goats and molecular characterization of PPR virus from field cases	Journal of Advanced Veterinary and Animal Research	6	3	416	2019	Network for the Veterinarians of Bangladesh
Siddiqui, Mohammad Saiful Islam; Mussa, Mohammad Tareq; Talukder, Sohag; Hossain, Hemayet; Al Masud, Abdullah; Uddin, AHM Musleh; Akter, Sharmin; Islam, Mohammad Riajul;	Seroprevalence of Peste des Petits Ruminants in Small and Large Ruminants in Selected Bordered Areas of Bangladesh
Mahmoud, Ahmed Zein; Abdellatif, Muaz; Shazali, Luai;	Prevalence of PPR-virus antibodies in sheep, goats and camels in Hail, Saudi Arabia	Hosts and Viruses	3	3	86	2016	ResearchersLinks
Munir, Muhammad; Zohari, Siamak; Berg, Mikael; Munir, Muhammad; Zohari, Siamak; Berg, Mikael;	Epidemiology and distribution of peste des petits ruminants	Molecular Biology and Pathogenesis of Peste des Petits Ruminants Virus			69-104	2013	Springer
Munibullah, Munibullah; Li, Yan-min; Munib, Kainat; Zhang, Zhi-dong;	Regional epidemiology and associated risk fators of peste des petits ruminants in Asia-a review.					2022
Sharma, S; Saravanan, P; Mahajan, V; Patil, PK; Bansal, BK; Sandhu, KS;	Epidemiological status of Pestes des Petits Ruminants (PPR) virus infection in small ruminants of Punjab, India.	Veterinary Practitioner	17	2		2016
Almeshay, Mohamed Dakil; Gusbi, Abubaker; Eldaghayes, Ibrahim; Mansouri, Riadh; Bengoumi, Mohammed; Dayhum, Abdunaser S;	Peste des petits ruminants in Tripoli Region, Lybia	Veterinaria Italiana	53	3	235-242	2017
Shabbir, Muhammad Zubair; Sohail, Tayyebah; Ul-Rahman, Aziz; Abbas, Tariq; Ali, Qasim; Rehman, Zia Ur; Khan, Iahtasham; Yaqub, Tahir; Muhammad, Javed; Khan, Sohail Ahmad;	Sentinel surveillance of selected veterinary and public health pathogens in camel population originating from Southern Punjab province, Pakistan	Acta tropica	205		105435	2020	Elsevier
Mahmoud, Abdusalam Sharef; Di Sabatino, Daria; Danzetta, Maria Luisa; Tolari, Francesco; Forzan, Mario;	Sero-Prevalence Investigation of Peste Des Petits Ruminants (PPR) and Associated Risk Factors in Libya During 2015-2016. Medcina Intern 4: 143	Medcina Intern	2	1	193-195	2020
Khan, Aman Ullah; Melzer, Falk; Hendam, Ashraf; Sayour, Ashraf E; Khan, Iahtasham; Elschner, Mandy C; Younus, Muhammad; Ehtisham-ul-Haque, Syed; Waheed, Usman; Farooq, Muhammad;	Seroprevalence and Molecular Identification of Brucella spp. in bovines in Pakistan—investigating Association with risk factors using machine learning	Frontiers in Veterinary Science	7		594498	2020	Frontiers Media SA
Banik, SC; Podder, SC; Samad, MA; Islam, MT;	Sero-surveillance and immunization in sheep and goats against peste des petits ruminants in Bangladesh.					2008	Citeseer
Islam, M; CPathak, D; Das, S; Rahman, T; Sarma, S; Hussain, J; Gogoi, SB;	Seroprevalence of Peste des petits ruminants in goats of Assam, India	Journal of Entomology and Zoology Studies	5	5	899-901	2017
Balamurugan, V; Muthuchelvan, D; Govindaraj, G; Roy, Gautam; Sharma, Varsha; Kumari, S Sowjanya; Choudhary, Dheeraj; Mohanty, BS; Suresh, KP; Rajak, KK;	Serosurvey for assessing PPR vaccination status in rural system of Chhattisgarh state of India	Small ruminant research	165		87-92	2018	Elsevier
Ildarabadi, Hossein; Yourdkhani, Soroush; Zakian, Amir;	Seroprevalence of peste des petits (PPR) virus in small ruminants of Garmsar City: impact of environmental and host risk factors.					2021
Manzoor, Shumaila; Saqalein, Muhammad; Rizwan, Muhammad; Munir, Muhammad; Ali, Qurban; Wensman, Jonas Johansson;	Research Article Evaluation of Risk Factors for Peste des Petits Ruminants Virus in Sheep and Goats at the Wildlife-Livestock Interface in Punjab Province, Pakistan	Ovis	32		91	2016
Torsson, Emeli; Berg, Mikael; Misinzo, Gerald; Herbe, Ida; Kgotlele, Tebogo; Päärni, Malin; Roos, Nils; Blomström, Anne-Lie; Ståhl, Karl; Johansson Wensman, Jonas;	Seroprevalence and risk factors for peste des petits ruminants and selected differential diagnosis in sheep and goats in Tanzania	Infection Ecology & Epidemiology	7	1	1368336	2017	Taylor & Francis
Mokhtari, Azam; Azizi, Zahra; Fradonbeh, Soheila Rabiaee;	Epidemiological study and spatial modeling of peste des petits ruminants (PPR) in central area of Iran	Revista MVZ Córdoba	22	2	5899-5909	2017	Universidad de Córdoba, Montería, Colombia.
Tahir, M Touseef; Rehan, Ahmad; Iftikhar, Hussain; Ashfaque, M;	Serological study of peste-des-petits ruminants (PPR) using counter immunoelectrophoresis in Faisalabad.	Pakistan Veterinary Journal	20	1	53-54	2000
Munir, Muhammad; Siddique, Muhammad; Ali, Qurban;	Comparative efficacy of standard AGID and precipitinogen inhibition test with monoclonal antibodies based competitive ELISA for the serology of Peste des Petits Ruminants in sheep and goats	Tropical animal health and production	41		413-420	2009	Springer
Rahman, Aziz-Ul-; Dhama, Kuldeep; Ali, Qasim; Hussain, Irshad; Oneeb, Muhammad; Chaudhary, Umar; Wensman, Jonas Johansson; Shabbir, Muhammad Zubair;	Peste des petits ruminants in large ruminants, camels and unusual hosts	Veterinary Quarterly	40	1	35-42	2020	Taylor & Francis
Rahman, Mohammad Mojibur; Sabuj, Abdullah Al Momen; Islam, Md Saiful; Islam, Md Alimul; Alam, Jahangir; Ershaduzzaman, Md; Saha, Sukumar;	Serological study and risk factor analysis on Peste des Petits Ruminants in sheep in Bangladesh	Saudi Journal of Biological Sciences	30	3	103565	2023	Elsevier
Rume, VN; Bodjo, SC; Gurja, B; Baziki, JDD; Adama, D; Ankeli, P; Nwankpa, ND; Yebchaye, D; Tessema, TS;	Sero-epidemiology of peste des petits ruminants in Oromia and Afar regional states of Ethiopia	Rev Sci Tech	39	3	863-870	2020
Tajpara, Mahesh M; Kathiriya, Jaysukh B; Savsani, Haresh H; Shah, Nalinkant M; Gohil, Pradhyuman V; Patel, Dharmesh R; Javia, Bhavesh B; Kanani, Amit N;	Seroprevalence of PPR virus in pre-and post-vaccinated sheep and goats of Saurashtra region of Gujarat	Int. J. Curr. Microbiol. App. Sci	11	2	275-283	2022
El-Yuguda, Abdul-Dahiru; Saka, Saheed Baba; Ambali, Abdul Ganiyu; Egwu, Godon O;	Seroprevalence of peste des petits ruminants among domestic small and large ruminants in the semi-arid region of North-eastern Nigeria	Veterinary World	6	10	807	2013	Veterinary World
Intisar, KS; Ali, Yahia Hassan; Haj, MA; Sahar, MAT; Shaza, MM; Baraa, AM; Ishag, OM; Nouri, YM; Taha, Khalid Mohamed; Nada, EM;	Peste des petits ruminants infection in domestic ruminants in Sudan	Tropical animal health and production	49		747-754	2017	Springer
Allahvirdizadeh, Rahman; Houshangi, Amirfarhang; Eshratkhah, Behrad;	Seroprevalence study of peste des petits ruminants in sheeps of shabestar, Iran	مجله ویروس شناسی ایران	14	1	21-27	2020	مجله ویروس شناسی ایران
Rudra, Pran Gopal;	Prevalence and molecular characterization of Peste Des Petits Ruminants (PPR) in Goat					2019	Chattogram Veterinary & Animal Sciences University
Swai, Emmanuel Senyael; Kapaga, A; Kivaria, F; Tinuga, D; Joshua, G; Sanka, P;	Prevalence and distribution of Peste des petits ruminants virus antibodies in various districts of Tanzania	Veterinary Research Communications	33	8	927-936	2009	Springer
Sohail, T; Yaqub, T; Shafee, M; Abbas, T; Nazir, J; Ullah, N; Rabbani, M; Chaudhary, MH; Mukhtar, N; Habib, M;	Seroprevalence of Bluetongue Virus in small ruminants in Balochistan province, Pakistan	Transboundary and emerging diseases	65	5	1272-1281	2018	Wiley Online Library
Saeed, Fatima A; M. Gumaa, Mohammed; A. Abdelaziz, Sana; Enan, Khalid A; Ahmed, Selma K; Hussien, Mohammed O;	Epidemiology and molecular characterization of re-emerged virulent strains of Peste des Petits Ruminants virus among sheep in Kassala State, Eastern Sudan	Irish veterinary journal	74		1-9	2021	Springer
Fentie, Tsegaw; Teshome, Yechale; Ayele, Birhanu; Molla, Wassie; Fenta, Nigusie; Nigatu, Seleshe; Assefa, Ashenafe; Leta, Samson;	Sero-epidemiological study of Peste des petits ruminants in small ruminants in Amahara region, Ethiopia	Comparative Clinical Pathology	27		1029-1036	2018	Springer
Naznin, Morium;	A STUDY ON PREVALANCE AND CLINICO-PATHOLOGICAL FINDINGS OF PESTE DES PETITS RUMINANTS (PPR) AFFECTED GOATS IN DIFFERENT BREEDS REGISTERED TO PANCHLAISH UPAZILLA VETERINARY HOSPITAL AND THEIR RESPONSE TO ANTIMICROBIAL THERAPY					2013	Chattogram Veterinary & Animal| Sciences University
Islam, Md Mahabubul;	Prevalance of pests despetits ruminants in goats and their blood picturess					2011	CVASU
Gari, Getachew; Serda, Biressaw; Negesa, Dejene; Lemma, Fethu; Asgedom, Hagos;	Serological investigation of peste des petits ruminants in east Shewa and Arsi Zones, Oromia Region, Ethiopia	Veterinary medicine international	2017			2017	Hindawi
SSU, Ahmed; MB, Uddin;	Risk factors for peste des petits ruminants: a hospital basedcase-control study.	International Journal of Natural Sciences	6	1		2016
Shahriari, Reza; Khodakaram-Tafti, Azizollah; Mohammadi, Ali;	Molecular characterization of Peste des Petits ruminants virus isolated from four outbreaks occurred in southern Iran	BMC veterinary research	15		1-6	2019	Springer
Ejigu, Eyoel; Tolosa, Tadele; Begna, Feyissa; Tegegne, Hailehizeb;	Sero-Prevalence and Associated Risk Factors of Peste Des Petits Ruminants in Dera and Gerar Jarso Districts of Oromia Region, Ethiopia	Veterinary Medicine: Research and Reports			111-123	2023	Taylor & Francis
Chauhan, HC; Dadawala, AI; Chandel, BS; Kalyani, IH; Patel, Sandip S; Kher, HN;	Seroprevalence of Peste des petits ruminants in small ruminants under different managemental conditions	Indian Journal of Veterinary Sciences & Biotechnology	7	3	37-39	2012
Lugonzo, George; Gitao, George; Bebora, Lilly; Lutta, Harrison Osundwa;	Seroprevalence of Peste des Petits Ruminants and Contagious Caprine Pleuropneumonia Coinfections in Goats in Kwale County, Kenya	Veterinary Medicine International	2023			2023	Hindawi
Muse, Epaphras A; Karimuribo, Esron D; Misinzo, Gerald; Mellau, Lesakit SB; Msoffe, Peter LM; Gitao, George C; Swai, Emmanuel S; Albano, Mbyuzi O;	Epidemiological investigation into the introduction and factors for spread of Peste des Petits Ruminants, southern Tanzania: Proceeding	Onderstepoort Journal of Veterinary Research	79	2	1-6	2012	AOSIS
Delil, Faris; Asfaw, Yilkal; Gebreegziabher, Berhe;	Prevalence of antibodies to peste des petits ruminants virus before and during outbreaks of the disease in Awash Fentale district, Afar, Ethiopia	Tropical animal health and production	44		1329-1330	2012	Springer
Jalees, Muhammad Moazam;	Epidemiology of peste des petits ruminants in small ruminants of Punjab					2016	University of Agriculture, Faisalabad.
Ur‐Rehman, Saif; Arshad, M; Hussain, I; Iqbal, Z;	Detection and seroprevalence of foot and mouth disease in sheep and goats in Punjab, Pakistan	Transboundary and emerging diseases	61		25-30	2014	Wiley Online Library
Mahajan, Sumit; Agrawal, Rajesh; Kumar, Mahesh; Mohan, Anand; Pande, Nishi;	Sera status of PPR in nomadic Sheep and Goats of Jammu region	Serotyping of FMD virus from bovine tongue epithelium and virus visualization using Transmission Electron Microscopy	32	2	101-103	2012
SHEEP, VIRUS IN;	HA KHAN, M. SIDDIQUE, MJ ARSHAD", QM KHAN" AND SU REHMAN
Zakian, A; Nouri, M; Faramarzian, K; Tehrani Sharif, M; Rezaie, A; Mokhber Dezfouli, M;	Comprehensive review on peste des petits ruminants [PPR] disease in ruminants and camels: with emphasis on clinical signs and histopathological finding	J Vet Sci Med Diagn 5	4		2	2016
Ul-Rahman, Aziz; Abubakar, Muhammad; Raza, Muhammad Asif; Wensman, Jonas Johansson;	Expansion in host dynamics of peste des petits ruminants: Potential attribute of outbreaks in disease-endemic settings	Acta Tropica	234		106609	2022	Elsevier
Chauhan, HC; Dadawala, AI; Chandel, BS; Parsani, HR; Kher, HN;	Seroprevalence of ppr in camels in Gujarat	Journal of Camel Practice and Research	19	1	69-71	2012	Camel Publishing House
Nwobodo, HA; Ezeifeka, GO; Ezejiofor, CC; Onyianta, OI;	Seroprevalence of Peste des petits ruminants among goats and sheep in Enugu State of Nigeria	Animal Health and Production	61		613-616	2013
Sendow, Indrawati; Hoerudin, Heri; Hartawan, Risza; Fairusya, Nuha; Ratnawati, Atik; Wardhana, April Hari; Sawitri, Dyah Haryuningtyas; Nuradji, Harimurti; Dharmayanti, Ni Luh Putu Indi; Saepulloh, Muharam;	Seroprevalence of peste des petits ruminants disease in Indonesian buffaloes may be an emerging threat to small ruminants	Veterinary World	17	3	535-539	2024	Veterinary World
Muhammad Abubakar, Muhammad Abubakar; Shumaila Manzoor, Shumaila Manzoor; Ehtisham-ul-Haq Khan, Ehtisham-ul-Haq Khan; Hussain Manzoor, Hussain Manzoor; Muhammad Afzal, Muhammad Afzal; Qurban Ali, Qurban Ali; Wensman, J; Munir, M;	Serological evidence of Peste des Petits Ruminants in Yak, Pakistan.					2015
Sohail, Tayyebah; Yaqub, Tahir; Abbas, Tariq; Rabbani, Masood; Nazir, Jawad; Maqbool, Syeda Marriam; Yaqub, Saima; Habib, Momena; Mukhtar, Nadia; Shahbaz, Muhammad;	Seroprevalence of Bluetongue virus in small and large ruminants in Punjab province, Pakistan	Acta tropica	189		22-29	2019	Elsevier
Farooq, Umer; Ullah, Aman; Irshad, Hamid; Latif, Asma; Naeem, Khalid; Zahur, Aamer Bin; Ahmad, Zaheer; Rodriguez, Luis L;	Seroprevalence of foot-and-mouth disease in large ruminants in periurban dairy farms near Islamabad, Pakistan	Asian Biomedicine	10	2	123-127	2016
Balamurugan, V; Krishnamoorthy, P; Raju, DSN; Rajak, KK; Bhanuprakash, V; Pandey, AB; Gajendragad, MR; Prabhudas, K; Rahman, H;	Prevalence of Peste-des-petits-ruminant virus antibodies in cattle, buffaloes, sheep and goats in India	Virusdisease	25		85-90	2014	Springer
TESFAYE, ABBISHU; Kassaye, Dawit; Rufael, Tesfaye;	SEROPREVALENCE AND ASSOCIATED RISK FACTORS OF PESTE DES PETITS OF SMALL RUMINANTS IN SELECTED DISTRICTS WITH OUTBREAK STUDY IN WEST ARSI AND ARSI ZONES, OROMIA REGION, ETHIOPIA					2023	Haramaya University
Nikmal Azizi, Ahmad Farid;	Peste des petits ruminants in Afghanistan					2010	Kansas State University
Farougou, Souaibou; Gagara, Mariama; Mensah, Guy A;	Prevalence of peste des petits ruminants in the arid zone in the Republic of Niger	Onderstepoort Journal of Veterinary Research	80	1	1-6	2013	AOSIS
Munmun, Tahura Khanam; Islam, Shariful; Zamil, Shafayat; Rahman, Md Ashiqur; Abedin, Josefina; Ahad, Abdul; Islam, Ariful;	Seroprevalence and risk factors of bluetongue virus in sheep of Chattogram, Bangladesh	Veterinary World	15	6	1589	2022	Veterinary World
Khalafalla, Abdelmelik I; Saeed, Intisar K; Ali, Yahia H; Abdurrahman, Magdi B; Kwiatek, Olivier; Libeau, Geneviève; Obeida, Ali Abu; Abbas, Zakia;	An outbreak of peste des petits ruminants (PPR) in camels in the Sudan	Acta tropica	116	2	161-165	2010	Elsevier
Siddiqui, MSI; Ahasan, A; Islam, N; Kundu, P; Munshi, MN; Chowdhury, EH;	Peste des petits ruminants (PPR) virus antibodies in goats and cattle of the Saint Martin's Island in Bangladesh.					2014
Mitternacht, Lydia;	Seroprevalence of foot and mouth disease and peste des petits ruminants in small ruminants in Zambia on the border to Tanzania					2019	SLU, Dept. of Clinical Sciences
Nisar, Muhammad Imran; Ansari, N; Amin, M; Hotwani, A; Khalid, F; Rehman, N; Rizvi, A; Memon, A; Ahmed, Z; Ahmed, A;	Serial household serosurvey for COVID-19 in low and high transmission neighborhoods of urban Pakistan					2020
Mahmoud, Mohamed Abd El-Fatah; Elbayoumy, Mohamed Karam; Sedky, Doaa; Ahmed, Sahar;	Serological investigation of some important RNA viruses affecting sheep and goats in Giza and Beni-Suef governorates in Egypt	Veterinary World	10	10	1161	2017	Veterinary World
Yawoz, Mohammed; Jaafar, Shaheen E; Alali, Firas; Babur, Cahit;	Seroprevalence of Camels Listeriosis, Brucellosis and Toxoplasmosis from Kirkuk Province-Iraq.	Pakistan Veterinary Journal	41	3		2021
Hekal, Sahar Hussein Abdalla; Al-Gaabary, Magdy Hassanein; El-Sayed, Magdy Mahmoud; Sobhy, Hassan Mohamed; Fayed, Adel Abdul Azim;	Seroprevalence of some Infectious transboundry diseases in cattle imported from Sudan to Egypt	Journal of Advanced Veterinary and Animal Research	6	1	92	2019	Network for the Veterinarians of Bangladesh
Mdetele, Daniel; Mwakabumbe, Subira; Seth, Misago; Madege, Michael;	Evaluation of effectiveness of pest des petits ruminants vaccine in Northern Tanzania.					2015
Kardjadj, Moustafa; Kouidri, Brahim; Metref, Djamil; Luka, Pam Dachung; Ben-Mahdi, Meriem Hind;	Abortion and various associated risk factors in small ruminants in Algeria	Preventive veterinary medicine	123		97-101	2016	Elsevier
Karimuribo, ED; Loomu, PM; Mellau, LSB; Swai, ES;	Retrospective study on sero-epidemiology of peste des petits ruminants before its official confirmation in northern Tanzania in 2008					2011	Roavs
Kgotlele, Tebogo; Chota, Andrew; Chubwa, Choby C; Nyasebwa, Obed; Lyimo, Beatus; Torsson, Emeli; Karimuribo, Esron; Kasanga, Christopher J; Wensman, Jonas J; Misinzo, Gerald;	Detection of peste des petits ruminants and concurrent secondary diseases in sheep and goats in Ngorongoro district, Tanzania	Comparative Clinical Pathology	28		755-759	2019	Springer
Gelana, Milkessa; Gebremedhin, Endrias Zewdu; Gizaw, Daniel;	Seroepidemiology of Peste des Petits ruminants in sheep and goats in the selected district of Horu Guduru Zone, Western Ethiopia	Research in Veterinary Science	132		527-534	2020	Elsevier
Nawaz, Zeeshan; Siddique, Abu Baker; Zahoor, Muhammad Asif; Aslam, Bilal; Zahoor, Muhammad Kashif; Ali, Shahid; Ali, Sultan;	Detection of foot and mouth disease virus shedding in milk of apparently healthy buffaloes and cattle of Punjab, Pakistan	Buffalo Bulletin	38	2	255-261	2019
Swai, Emanuel; Sanka, P; Kapaga, A; Joshua, G; Kivaria, F;	Molecular diagnosis and sero-epidemiological studies of Peste des petits ruminants virus in domestic small ruminants in Tanzania.					2010
Lysholm, Sara; Lindahl, Johanna F; Munyeme, Musso; Misinzo, Gerald; Mathew, Coletha; Alvåsen, Karin; Dautu, George; Linde, Siri; Mitternacht, Lydia; Olovsson, Emelie;	Crossing the line: Seroprevalence and risk factors for transboundary animal diseases along the Tanzania-Zambia border	Frontiers in Veterinary Science	9		809128	2022	Frontiers
Chukwudi, Ijeoma Chekwube; Ogbu, Kenneth Ikejiofor; Nwabueze, Adaeze Lilian; Olaolu, Olushola Samuel; Ugochukwu, Emmanuel Ikenna; Chah, Kennedy Foinkfu;	Update on Peste des petits ruminants status in South East Nigeria: serological and farmers’ awareness investigation, and potential risk factors	Tropical Animal Health and Production	52		3285-3291	2020	Springer
Guillaume, Gragnon B; M’Bari, K; Gatien, Brou GK; Adama, Coulibaly;	International Research Journal of Virology
Egwu, Abdul-Dahiru Saka Saheed Ambali; El-Yuguda, Baba; Ganiyu, Abdul; Godon, O;	Seroprevalence of peste des petits ruminants among domestic small and large ruminants in the semi-arid region of North-eastern Nigeria						Citeseer
Bwihangane, BA; Misinzo, G; Sviteck, N; Bebora, LC; George, CG;	Sero-epidemiology of peste des petits ruminants infection and the associated risk factors in South Kivu, DR. Congo.					2016
Ali, Farman; Khan, Hamayun; Ahmed, Shakoor; Khan, Muhammad Athar; Raza, Muhammad Hasan; Abuakar, Muhammad; Khan, Nazir Ahmed; Mahmood, Zia Ullah; Khan, Naushad; ur Rahman, Sadeeq;	Nomad-Animals Are Associated With Exposure To Emerging Diseases Pathogens	Life Science Journal	13	9		2016
Ali, Y;	tion of sing pa he Whi
Mapaco, Lourenço; Monjane, Iolanda; Fafetine, José; Arone, Dercília; Caron, Alexandre; Chilundo, Abel; Quembo, Carlos; Carrilho, Maria Do Carmo; Nhabomba, Virginia; Zohari, Siamak;	Peste des Petits Ruminants virus surveillance in domestic small ruminants, Mozambique (2015 and 2017)	Frontiers in veterinary science	6		370	2019	Frontiers Media SA
AHMED, HAFIZIFTIKHAR; Farooq, Umer; ZAHUR, AAMER BIN; Naeem, Khalid; Latif, Asma; Irshad, Hamid;	Evidence of foot-and-mouth disease virus excretion in the milk ofapparently healthy vaccinated buffaloes in Islamabad, Pakistan	Turkish Journal of Veterinary & Animal Sciences	41	3	431-434	2017
Wernery, U; Raghavan, R; Paily, NM; Thomas, S; Raja, S; Joseph, S;	Seroepidemiological Studies for the Detection of Antibodies against Seven Infectious Diseases in Old World Camels from Different Countries					2023	Camel Publishing House
Janus, A;	Seroprevalence of peste des petits ruminants in goats of Kerala					2007	Department of Veterinary Epidomology and Preventive Medicine, College of …
Bello, MB; Kazeem, HM; Oladele, SB; Fatihu, MY; Tambuwal, FM; Jibril, AH; Raji, AA;	Enzyme Linked Immunosorbent Assay (ELISA) Based Detection of Antibodies to Peste Des Petits Ruminants Virus in Camels Presented for Slaughter at Sokoto Municipal Abattoir, Northwestern Nigeria.	Camel: An International Journal of Veterinary Sciences	2	1	15-23	2014	New Delhi Publishers
Al-Majali, Ahmad; Rahman, Atiqur; Al Kazaz, Shereen Adel; Mohammed, Zainab Abdulhussain; Mohammed, Mohammed Hamdy; Al Hashim, Hassan Jawad; Salman, Kareem; Makki, Ali Hussain; Al Saloom, Fajur Sabah; Al Haiki, Abbas Abdulla;	Epidemiological investigation of Peste des Petits Ruminants in Bahrain					2024	Preprints
Rahman, H; Kamboh, AA; Korejo, NA; Memon, AM; Korejo, RA; Chandio, MA;	Seroprevalence of brucellosis in camels in district sibi, balochistan	J. Anim. Health Prod	10	2	153-157	2022
Farooqui, J; Barr, KL; Prakoso, D; Azizullah, Z; Long, MT; Khan, E;	Zika Virus looming epidemic in Pakistan: seroprevalence findings by plaque reduction neutralization test in the Sindh Region of Pakistan					2023
Mansoor, Muhammad Khalid; Al-Rawahi, Abdullmajeed Hamood; El-Tahir, Hatim Ali; Al-Faraei, Badar; Hussain, Muhammad Hammad; Asi, Muhammad Nadeem; Al-Hussani, Ibrahim; Sabar, Safwat;	Concurrent vaccination of goats with foot and mouth disease (FMD) and peste des petits ruminants (PPR) booster vaccines	Tropical animal health and production	50		1-3	2018	Springer
Zeeshan Nawaz, Zeeshan Nawaz; Siddique, Abu Baker; Zahoor, Muhammad Asif; Bilal Aslam, Bilal Aslam; Zahoor, Muhammad Kashif; Shahid Ali, Shahid Ali; Sultan Ali, Sultan Ali;	Detection of foot and mouth disease virus shedding in milk of apparently healthy buffaloes and cattle of Punjab, Pakistan.					2019
Ali, YH; Intisar, KS; Khalafalla, AI;	Outbreaks of Peste des petits ruminants in two different localities in Sudan	Journal of Veterinary Medicine and Animal Health	6	6	174-177	2014	Academic Journals
Muhammad Abubakar, Muhammad Abubakar; Aamir Zahur, Aamir Zahur; Muhammad Afzal, Muhammad Afzal; Qurban Ali, Qurban Ali; Gonzales, J;	Peste des petits ruminants (PPR) in Pakistan: analysis of a national level serological data.					2017
Hailegebreal, Gizachew;	Journal of Veterinary Science & Technology					2018
Regmi, Bharat; Dhakal, Ishwor; Shah, MK; Pande, KR;	Monitoring of Serological Status in Response to PPR Vaccination in the Goat Population of Parbat, Baglung and Myagdi District of Nepal	Nepalese Veterinary Journal	36		157-162	2019
Nawaz, Zeeshan; Arshad, Muhammad; Iqbal, Zafar;	Epidemiology of foot and mouth disease in buffaloes and cattle of Punjab using non structural proteins ELISA.	Pakistan Journal of Agricultural Sciences	51	2		2014
Samina, Ashiq; Zulkifal, Hussain; Muhammad, Abubakar; Shamim, Saleha; Arshed, MJ; Qurban, Ali;	RNA extraction of peste des petits ruminants virus (PPRV) from clinical samples using Tri-reagent and Acid guanidinium thiocyanate-phenol-chloroform methods.	Pakistan Journal of Life and Social Sciences	8	2	156-158	2010	Elite Scientific Forum
Dou, Yongxi; Liang, Zhongxiang; Prajapati, Meera; Zhang, Rui; Li, Yanmin; Zhang, Zhidong;	Expanding diversity of susceptible hosts in peste des petits ruminants virus infection and its potential mechanism beyond	Frontiers in veterinary science	7		66	2020	Frontiers Media SA
Hossain, MD;	PREVALENCE OF PPR AND ITS TREATMENT PROCEDURE IN GOATS OF PABNA DISTRICT					2011	Chattogram Veterinary & Animal Sciences Universiy, KHULSHI, CHITTAGONG-4225.
Ramdeva, J; Sharma, M; Katoch, VC; Dhar, P;	Seroprevalence of peste des petits ruminants (PPR) among sheep and goats in Himachal Pradesh	Indian Journal of Comparative Microbiology, Immunology and Infectious Diseases	30	2	125-125	2009	Indian Association of Veterinary Microbiologists, Immunologists and …
Abd El-Rahim, IHA; Sharawi, SSA; Barakat, MR; El-Nahas, EM;	An outbreak of peste des petits ruminants in migratory flocks of sheep and goats in Egypt in 2006	Revue scientifique et technique	29	3	655	2010
Grosbois, Vladimir; Kwiatek, Olivier; Gaidet, Nicolas; Chardonnet, Philippe; Chardonnet, Bertrand; Bataille, Arnaud; Parida, Satya; Roger, François; Kock, Richard; Libeau, Geneviève;	Peste des petits ruminants screening and diagnostic tests in african wildlife in the context of rinderpest eradication (1994–2007)	Transboundary and emerging diseases	2023		1-17	2023	Hindawi Limited
Johansson, Elin;	Transboundary caprine diseases in Zambia					2021	SLU, Dept. of Clinical Sciences
Singh, Raj Kumar; Balamurugan, Vinayagamurthy; Bhanuprakash, Veerakyathappa; Sen, Arnab; Saravanan, Paramasivam; Yadav, M Pal;	Possible control and eradication of peste des petits ruminants from India: technical aspects	Vet Ital	45	3	449-462	2009
Peyraud, Armelle; Poumarat, François; Tardy, Florence; Manso-Silván, Lucía; Hamroev, Karomatullo; Tilloev, Tillo; Amirbekov, Mullojon; Tounkara, Karim; Bodjo, Charles; Wesonga, Hezron;	An international collaborative study to determine the prevalence of contagious caprine pleuropneumonia by monoclonal antibody-based cELISA	BMC veterinary research	10		1-9	2014	Springer
Mulindwa, Bonny; Ruhweza, Simon Petter; Ayebazibwe, Chrisostom; Mwiine, Frank Norbert; Muhanguzi, Dennis; Olaho-Mukani, William;	Peste des Petits Ruminants serological survey in Karamoja sub region of Uganda by competitive ELISA.					2011
Jones, Bryony A; Mahapatra, Mana; Mdetele, Daniel; Keyyu, Julius; Gakuya, Francis; Eblate, Ernest; Lekolool, Isaac; Limo, Campaign; Ndiwa, Josephine N; Hongo, Peter;	Peste des petits ruminants virus infection at the wildlife–livestock interface in the greater Serengeti ecosystem, 2015–2019	Viruses	13	5	838	2021	MDPI
Wilén, Elsa;	Tracking transboundary diseases in small ruminants in the border region Tanzania-Zambia					2019	SLU, Dept. of Clinical Sciences
Amirbekov, M; Abdulloev, AO; Anoyatbekov, M; Gulyukin, AM; Zaberezhny, AD;	Incidence and identification of peste des petits ruminants virus in Tajikistan	IOP Conference Series: Earth and Environmental Science	548	7	072071	2020	IOP Publishing
Chauhan, Harshad C; Kher, Hemendra Singh; Rajak, Kaushal Kishor; Arnab Sen, Arnab Sen; Dadawala, Abidali I; Chandel, Bharat Singh;	Epidemiology and diagnosis of Peste des petits ruminants in sheep and goats by serological, molecular and isolation methods in Gujarat, India.					2014
Kock, RA; Orynbayev, MB; Sultankulova, KT; Strochkov, VM; Omarova, ZD; Shalgynbayev, EK; Rametov, NM; Sansyzbay, AR; Parida, S;	Detection and genetic characterization of lineage IV peste des petits ruminant virus in Kazakhstan	Transboundary and emerging diseases	62	5	470-479	2015	Wiley Online Library
Khan, Ahrar; Saleemi, M Kashif; Ali, Farah; Abubakar, Muhammad; Hussain, Riaz; Abbas, Rao Zahid; Khan, Imtiaz Ahmad;	Pathophysiology of peste des petits ruminants in sheep (Dorper & Kajli) and goats (Boer & Beetal)	Microbial pathogenesis	117		139-147	2018	Elsevier
Pradip, Ranaware; Chauhan, HC; Shah, NM; Chandel, BS; Kumar, Pankaj; Dadawala, AI; Patel, SS;	Seroepidemiology of peste des petits ruminants in organized livestock farms of Gujarat	Indian Journal of Small Ruminants (The)	18	2	266-269	2012	Indian Society for Sheep and Goat Production and Utilization
SowjanyaKumari, S; Akshata, N; Balamurugan, V;	Peste des petits ruminants in atypical hosts and wildlife: Systematic review and meta-analysis of the prevalence between 2001 and 2021	Archives of Razi Institute	76	6	1589	2021	Razi Vaccine and Serum Research Institute
Dubie, Teshager; Dagnew, Betelhem; Hamid, Muhammed; Bizuayehu, Fanuel; Fentahun, Gizachew;	Seroprevalence and associated risk factors of pox infection among sheep and goats in selected districts of Afar region, Ethiopia	Heliyon	8	12		2022	Elsevier
Bari, Md Saiful; Rana, Eaftekhar Ahmed; Ahaduzzaman, Md; Al Masud, Abdullah; Das, Tridip; Hasan, Tanjila;	Hemato-biochemical parameters of Pesti-des Petits Ruminants (PPR) affected goats in Chittagong, Bangladesh	Journal of Advanced Veterinary and Animal Research	5	2	211-217	2018	Network for the Veterinarians of Bangladesh
Torsson, Emeli; Abubakar, Muhammad; Alvåsen, Karin; Manzoor, Shumaila; Roos, Nils; Kgotlele, Tebogo; Zahur, Aamer Bin; Misinzo, Gerald; Berg, Mikael; Wensman, Jonas Johansson;	Filter paper is a simple and cost-effective transport medium for serological diagnosis of Peste des petits ruminants	Small ruminant research	170		154-159	2019	Elsevier
Jagun, A; Onoja, AB;	The current status of Peste des Petits Ruminant (PPR) in sheep in Ibadan southwestern Nigeria.					2011
Mumba, Malama;	Epidemiology of Peste des Petits Ruminants (PPR) in the high risk areas of Muchinga, Northern and North-Western provinces of Zambia					2015	The University of Zambia
Kardjadj, M; Luka, PD; Ben-Mahdi, MH;	Assessing the immune response of commercial peste des petits ruminants vaccine in sheep and goats in Algeria	J Vet Sci Med Diagn 4	5			2015
ur Rahman, Anees; Mirani, Amjad Hussain; Khan, Momin; Bukero, Abdul Hafeez; Rahman, Ibad Ur; Ibrahim, Muhammad; Riaz, Mian Syed; Sadiq, Muhammad; Nawaz, Shahab Ahmad; Solangi, Nisar Ahmed;	Peste Des Petits Ruminants: A Major Threat to Small Ruminant Health and Production	Journal of Survey in Fisheries Sciences			15-20	2024
EFSA Panel on Animal Health and Welfare (AHAW);	Scientific opinion on peste des petits ruminants	Efsa Journal	13	1	3985	2015	Wiley Online Library
Parvez, Muhammad Anowar; Khatun, Rokeya; Al Noman, Muhammad Abdullah;	Research Journal for Veterinary Practitioners
Mantip, Samuel E; Shamaki, David; Farougou, Souabou;	Peste des petits ruminants in Africa: meta-analysis of the virus isolation in molecular epidemiology studies	Onderstepoort Journal of Veterinary Research	86	1	1-15	2019	AOSIS Publishing
Seyfi Abad Shapouri, Masoud Reza; Sarbandi, Kosar; Haji Hajikolaei, Mohammad Rahim; Daghari, Maryam;	Serological survey of Small ruminant morbillivirus (SRM) infection of slaughtered Water Buffaloes (Bubalus bubalis) in Ahvaz abattoir in south of Iran	Iranian Journal of Ruminants Health Research	3	1	27-33	2018	Shahid Chamran Universiy of Ahvaz
Burns, Rebekah JL; Siengsanun-Lamont, Jarunee; Blacksell, Stuart D;	A review of coxiellosis (Q fever) and brucellosis in goats and humans: Implications for disease control in smallholder farming systems in Southeast Asia	One Health			100568	2023	Elsevier
El-Yuguda, AD; Abubakar, MB; Nabi, AB; Andrew, A; Baba, SS;	Outbreak of peste des petits ruminant in an unvaccinated sahel goat farm in Maiduguri, Nigeria	African Journal of Biomedical Research	12	1	83-87	2009
Gitonga, Pauline N;	Spatial analysis of risk factors and their effects on peste des petits ruminants control strategies in Kajiado and Marsabit pastoral systems of Kenya					2015	University of Nairobi
Alvi, Mughees Aizaz; Hassan, Ali; Tanveer, Qaiser; Saleem, Arva; Qamar, Warda;	Matrix Science Medica (MSM)	Infectious Diseases journal	17		1223-1231
Wohlsein, P; Singh, RP;	Peste des petits ruminants in unusual hosts: epidemiology, disease, and impact on eradication	Peste des petits ruminants virus			95-118	2014	Springer
Solaiman, Md; Bijoy, Md Moinul Kabir; Harun, Anas Bin; Pranto, Rayhan Kabir; Karim, Md Robiul;	Prevalence of peste des petits ruminants (PPR) in goats at Keraniganj Upazila of Dhaka district, Bangladesh	Bangladesh Journal of Veterinary and Animal Sciences	10	1		2022
Shuaib, Yassir Adam; El-Fadil, Abdelhamid Ahmed Mohamed; Abdel-Rahman, Mahasin Elnur; Negussie, Haileleul; Zessin, Karl-Hans;	International Journal of Veterinary Science					2014
Mdetele, Daniel Pius; Komba, Erick; Seth, Misago Dimson; Misinzo, Gerald; Kock, Richard; Jones, Bryony Anne;	Review of peste des petits ruminants occurrence and spread in Tanzania	Animals	11	6	1698	2021	MDPI
Şevik, M;	Survey of antibodies to Peste des petits ruminants virus in small ruminants in the Mediterranean Region of Turkey	Journal of the Hellenic Veterinary Medical Society	74	4	6393-6398	2023
Islam, Shariful; Rahman, Md Kaisar; Abedin, Josefina; Zamil, Shafayat; Sayeed, Md Abu; Rahman, Mohammed Ziaur; Islam, Ariful;	Serological evidence of bluetongue virus and associated factors in small ruminants of Bangladesh	Preventive Veterinary Medicine	211		105821	2023	Elsevier
Ranaware Pradip, Ranaware Pradip; Chauhan, HC; Shah, NM; Chandel, BS; Pankaj Kumar, Pankaj Kumar; Dadawala, AI; Patel, SS;	Seroepidemiology of Peste des Petits Ruminants in organized livestock farms of Gujarat.					2012
Rasooli, Aria; Nouri, Mohammad; Shapouri, Masoud Reza Seyfi Abad; Mohseni-Parsa, Sahar; Baghbanian, Hamid Reza; Lotfi, Mohsen; Daghari, Maryam;	Serological detection of SRMV, BVDV, BHV-1and BEFV in camels (Camelus dromedarius) in southwest Iran.					2023
Shrivastava, DP; Niyogi, D; Tripathi, KK; Singh, SV; Srivastava, Mukesh; Rai, Vikas; Yadav, Vibha; Kumar, Abhishek;	DIAGNOSIS OF PPR VIRUS THROUGH HISTOLOGICAL, IMMUNOHISTOCHEMICAL AND MOLECULAR APPLICATIONS IN AZAMGARH DISTRICTS OF EASTERN UTTAR PRADESH
Idoga, Enokela S; Armson, Bryony; Alafiatayo, Ruth; Ogwuche, Adah; Mijten, Erik; Ekiri, Abel B; Varga, Gabriel; Cook, Alasdair JC;	A review of the current status of peste des petits ruminants epidemiology in small ruminants in Tanzania	Frontiers in Veterinary Science	7		592662	2020	Frontiers Media SA
Banyard, Ashley C; Parida, Satya; Batten, Carrie; Oura, Chris; Kwiatek, Olivier; Libeau, Genevieve;	Global distribution of peste des petits ruminants virus and prospects for improved diagnosis and control	Journal of general virology	91	12	2885-2897	2010	Society for General Microbiology
Fernandez Aguilar, Xavier; Mahapatra, Mana; Begovoeva, Mattia; Kalema-Zikusoka, Gladys; Driciru, Margaret; Ayebazibwe, Chrisostom; Adwok, David Solomon; Kock, Michael; Lukusa, Jean-Paul Kabemba; Muro, Jesus;	Peste des petits ruminants at the wildlife–livestock interface in the Northern Albertine Rift and Nile Basin, East Africa	Viruses	12	3	293	2020	MDPI
Balamurugan, V; Varghese, B; SowjanyaKumari, S; Kumar, K Vinod; Muthuchelvan, D; Govindaraj, G; Suresh, KP; Hemadri, D; Roy, P; Shome, BR;	Assessment of post-vaccination immune response to peste des petits ruminants virus in small ruminants in the central and western regions of India	VirusDisease	33	4	413-421	2022	Springer
Chauhan, PR; Patnaik, R;	Special issue of	Quaternary International			1-116	2008
Bwihangane, Birindwa A;	Epidemiological study of peste des petits ruminants in goats and sheep in South Kivu, Democratic Republic Of Congo					2018
Rajneesh, Rajneesh; Kataria, AK; Tanwar, RK;	Prevalence of some infectious diseases in dromedary camel from Bikaner region in Rajasthan.					2011
Fawzi, Elshaima M; Menaze, Afaf M; Essa, Mohamed I; Mahmoud, Mervat M;	Assessment of the Duration of Maternal Antibodies Specific to Live Attenuated peste des petits Ruminant Virus Vaccine in Lambs and Kids	Zagazig Veterinary Journal	45	Supplementary 1	181-188	2017	Zagazig University, Faculty of Veterinary Medicine
Chauhan, Harshad C; Kher, Hemendra Singh; Rajak, Kaushal Kishor; Sen, Arnab; Dadawala, Abidali I; Chandel, Bharat Singh;	Advances in Animal and Veterinary Sciences
Kwiatek, Olivier; Minet, Cécile; Grillet, Colette; Hurard, Corinne; Carlsson, E; Karimov, B; Albina, Emmanuel; Diallo, Adama; Libeau, Geneviève;	Peste des petits ruminants (PPR) outbreak in Tajikistan	Journal of comparative pathology	136	2-3	111-119	2007	Elsevier
Schulz, C; Fast, C; Beer, M; Hoffmann, B;	Novel insights in experimental peste des petits ruminants virus infection, transmission, pathogenesis and propagation.					2015
Saravanan, P; Sen, A; Balamurugan, V; Rajak, KK; Bhanuprakash, V; Palaniswami, KS; Nachimuthu, K; Thangavelu, A; Dhinakarraj, G; Hegde, Raveendra;	Comparative efficacy of peste des petits ruminants (PPR) vaccines	Biologicals	38	4	479-485	2010	Elsevier
Akter, Maria; Sarker, Chalantika; Kayser, Ashraful; Pal, Dipa Rani; Mollah, Mohammad Lalmoddin;	goat at Upazilla Veterinary Hospital Babugonj in Barishal District of Bangladesh					2021
Rony, MS; Rahman, AKMA; Alam, MM; Dhand, N; Ward, MP;	Peste des Petits Ruminants risk factors and space–time clusters in Mymensingh, Bangladesh	Transboundary and emerging diseases	64	6	2042-2048	2017	Wiley Online Library
Rahman, Md Mostafijur; Alam, Khondoker Jahengir; Alam, Md Shah; Hasan, Md Mahmudul; Moonmoon, Monalisha;	A study on prevalence of peste des petits ruminant (PPR) in goat at Bagmara upazilla at Rajshahi district in Bangladesh	Research in Agriculture Livestock and Fisheries	3	2	339-344	2016
ur Rehman, Tauseef; Zaman, Muhammad Arfan; Malik, Muhammad Irfan; Jawad, Hamza; Ehsan, Muhammad; Rashid, Muhammad; Tahir, Ammar; Shahid, Hira;	Volume 2 Animal Health Perspectives	ANIMAL HEALTH PERSPECTIVES			86
Dundon, William G; Diallo, Adama; Cattoli, Giovanni;	Peste des petits ruminants in Africa: a review of currently available molecular epidemiological data, 2020	Archives of Virology	165	10	2147-2163	2020	Springer
Herzog, Catherine;	Transmission Dynamics of the Multi-Host Pathogen Peste des Petits Ruminants Virus Among Sheep, Goats, and Cattle in Northern Tanzania					2020
Gebre, Tsegaye;	Review on Peste Des Petits Ruminants	Advances in Biological Research	14	2	77-84	2020
Tajpara, MM; Kanani, AN; Savsani, HH; Kathiriya, JB; Gohil, PV; Patel, DR; Shah, NM;	Incidence of Peste Des Petits Ruminants Virus infection in Small Ruminants of Saurashtra Region of Gujarat State	Int. J. Curr. Microbiol. App. Sci	10	07	257-269	2021
Ahmed, Sahar; Hosny, Wafaa Abd El Wahab; Mahmoud, Mervat; Mahmoud, Mohammed Abd El-Fatah;	Isolation and identification of peste des petits ruminants virus from goats in Egyptian governorates	Veterinary World	14	4	926	2021	Veterinary World
Mahmoud, AZE; Abdellatif, MM; Ali, YH;	Coexistence of anti-NP-PPRV, VP7-BTV, and NS-FMDV antibodies among non-vaccinated domestic ruminants in Hail Saudi Arabia	Adv. Anim. Vet. Sci	9	2	289-294	2021
Gharban, Hasanain AJ; Al-Ghuraibawi, Hameed NS; Al-Rubaye, Zahraa AH; Jahlol, Hussein AH; Al-Zergany, Ahmed AA; Al-Abedi, Ghassan JK;	Most Clinically Detected Viral Diseases in Field Animals of Wasit Province, Iraq	Annals of the Romanian Society for Cell Biology	27	01	154-168	2023
Lyons, Nicholas A; Afzal, Muhammed; Toirov, Farrukh; Irshad, Aamer; Bartels, Chris JM; Rushton, Jonathan;	Economic considerations for advancement through the Progressive Control Pathway: Cost–benefit analysis of an FMD disease-free zone in Punjab Province, Pakistan	Frontiers in veterinary science	8		703473	2021	Frontiers
Parida, Satya; Muniraju, Murali; Altan, Eda; Baazizi, Ratiba; Raj, Gopal Dhinakar; Mahapatra, Mana;	Emergence of PPR and its threat to Europe	Small Ruminant Research	142		16-21	2016	Elsevier
Hasan, Muhammad; Moiz, Bushra; Qiaser, Shama; Ghous, Zara; Hussain, Areeba; Masood, Kiran Iqbal; Simas, JP; Veldhoen, Marc; Alves, Paula; Abidi, Syed Hani;	Increasing IgG antibodies to SARS-CoV-2 in asymptomatic blood donors through the second COVID-19 wave in Karachi associated with exposure and immunity in the population					2021
Chauhan, Harshad C; Lambade, PS; Arnab Sen, Arnab Sen; Dadawala, Abidali I; Ranaware, Pradeep B; Bharatsingh Chandel, Bharatsingh Chandel; Joshi, Dilip V; Patel, Sandeep S; Kumar Pankaj, Kumar Pankaj; Shah, Nalinkant M;	The use of pathological and histopathological techniques in the diagnosis of peste des petits ruminants in India.					2011
Balamurugan, Vinayagamurthy; Rahman, Habibur; Munir, Muhammad;	Host susceptibility to peste des petits ruminants virus	Peste des petits ruminants virus			39-50	2015	Springer
Zhao, Hang; Njeumi, Felix; Parida, Satya; Benfield, Camilla TO;	Progress towards eradication of peste des petits ruminants through vaccination	Viruses	13	1	59	2021	MDPI
Salih, HAM; Elfadil, AAM;	Preliminary qualitative risk assessment for Peste des petits ruminants (PPR) in sheep exported from Sudan during 2012	J Vet Sci Med	4	1	1-10	2016
Adeoye, Fiyinfoluwa; Kolapo, Adedamilola; Ogunmolawa, Oluyemi; Aluko, Adegboyega; Meseko, Clement; Oluwayelu, Daniel;	Molecular Detection of Peste des Petits Ruminants Virus (PPRV) in Goats and in Sheep in Ibadan, Oyo State, Nigeria	Veterinaria Italiana	58	4		2022
Gizaw, Fikru; Merera, Olana; Zeru, Fikre; Bedada, Hailegabriel; Gebru, Mu’uz; Abdi, Reta Duguma;	Journal of Veterinary Science & Technology					2018
Zeeshan Nawaz, Zeeshan Nawaz; Muhammad Arshad, Muhammad Arshad; Sajjad-ur-Rahman, Sajjad-ur-Rahman; Zafar Iqbal, Zafar Iqbal;	Epidemiology of foot and mouth disease in buffaloes and cattle of Punjab using non structural proteins ELISA.					2014
Sobeih, Abdelrahman A; El-Bayoumi, Khiry M; El-Tarabany, Mahmoud S; Abuel-Atta, Ahmed A; Moawed, Sherif A;	Multivariable binary logistic regression model to predict risk factors of peste des petits ruminants in goat and sheep.					2022
Muheet; Malik, Hamid Ullah; Parray, Oveas Rafiq; Bhat, Riyaz Ahmed; Yatoo, Mohd Iqbal;	Seasonal and periodic rhythmicity of respiratory infections in small ruminants	Biological Rhythm Research	51	7	1066-1074	2020	Taylor & Francis
Lhermie, Guillaume; Pica‐Ciamarra, Ugo; Newman, Scott; Raboisson, Didier; Waret‐Szkuta, Agnes;	Impact of Peste des petits ruminants for sub‐Saharan African farmers: A bioeconomic household production model	Transboundary and Emerging Diseases	69	4	e185-e193	2022	Wiley Online Library
Liu, F; Li, J; Li, L; Liu, Y; Wu, X; Wang, Z;	Peste des petits ruminants in China since its first outbreak in 2007: A 10‐year review	Transboundary and emerging diseases	65	3	638-648	2018	Wiley Online Library
Rahman, M; Hossain, M; Ahsan, M; Khokon, M; Kibria, ASMG;	Prevalence of PPR and its effective treatment in goats of Pabna district of Bangladesh	International Journal of Aquaculture and Fishery Sciences	4		418-422	2011
Gurcay, Metin; Kızıl, O; Baydar, Ersoy;	Peste des petits ruminants (PPR) virus infections in goats in the Eastern Anatolia of Turkey.					2013
Qadeer, Muhammad Imran; Aslamkhan, Muhammad; Akhtar, Muhammad Shoaib; Ellahi, Fazal;	High Seropositivity of HIV, Hepatitis and Syphilis in Prisoner Blood Donors than the General Population Volunteers from the Punjab, Pakistan–A Longitudinal 13 Years Study	The International Journal of Frontier Sciences				2017	Frontier Science Associates
Torsson, Emeli; Kgotlele, Tebogo; Berg, Mikael; Mtui-Malamsha, Niwael; Swai, Emanuel S; Wensman, Jonas Johansson; Misinzo, Gerald;	History and current status of peste des petits ruminants virus in Tanzania	Infection ecology & epidemiology	6	1	32701	2016	Taylor & Francis
Robi, Dereje Tulu;	Epidemiology of Peste Des Petits Ruminants in sheep and goats in Ethiopia	Journal of Agricultural Science and Research	7	7	503-512	2019
Hailat, Nabil; Brown, Corrie; Houari, Hemida; Al-Khlouf, Shereen; Abdelrahman, Amir; Abu-Aziz, Bassam; Masoud, Ghadeer;	Assessment of peste des petits ruminants (PPR) in the Middle East and North Africa region.					2018
Munir, M;	Role of wild small ruminants in the epidemiology of peste des petits ruminants	Transboundary and emerging diseases	61	5	411-424	2014	Wiley Online Library
Authority, EFS;	Scientific opinion on peste des petits ruminants.					2015
Yousuf, Md Abu; Ershaduzzaman, Md; Alauddin, Md; Rahman, Md Mamunur; Akhtar, Tania; Zakir, Md;	Hassan1, Md. Zulfekar Ali1, Nupur Dhar5, Md. Rafiqul Islam6 and Md. Giasuddin1 1Animal Health Research Division, Bangladesh Livestock Research institute (BLRI). Savar, Dhaka-1341, Bangladesh 2System Research Division, BLRI, Savar, Dhaka-1341, Bangladesh
Samad, MA;	A systematic review of pre-clinical and clinical research reports on small ruminants published during the last six decades in the then East Pakistan and in Bangladesh	Journal of Veterinary Medical and One Health Research	1		111-183	2019
Jamal, Syed M; Ferrari, Giancarlo; Ahmed, Safia; Normann, Preben; Belsham, Graham J;	Genetic diversity of foot-and-mouth disease virus serotype O in Pakistan and Afghanistan, 1997–2009	Infection, Genetics and Evolution	11	6	1229-1238	2011	Elsevier
Zhang, Shanyong; Li, Ning; Xu, Mingshuai; Huang, Zheng YX; Gu, Zhujun; Yin, Shenglai;	Urbanization and Habitat Characteristics Associated with the Occurrence of Peste des Petits Ruminants in Africa	Sustainability	14	15	8978	2022	MDPI
Bayir, TUBA; Gürcan, İS;	Assessment of Peste Des Petits Ruminants (PPR) in Turkey Between 2017-2019	Journal of the Hellenic Veterinary Medical Society	74	2	5775-5784	2023
RAHAL, Hamida Chaimae; SERIER, Zohra;	Etude épidémiologique rétrospective de la peste des petits ruminants au niveau de la wilaya d’Ain Témouchen					2021
Sande, Robert; Ayebazibwe, Chrisostom; Waiswa, Charles; Ejobi, Francis; Mwiine, Frank Norbert; Olaho-Mukani, William;	Evidence of Peste des petits ruminants virus antibodies in small ruminants in Amuru and Gulu Districts, Uganda.					2011
Ishag, Osama M; Saeed, Intisar K; Ali, Yahia H;	Peste des petits ruminants outbreaks in White Nile State, Sudan: research communication	Onderstepoort Journal of Veterinary Research	82	1	1-4	2015	AOSIS
Kivaria, Fredrick M; Kwiatek, Olivier; Libeau, Genevieve; Kapaga, Angolwisye M; Gladson, Joshua; Swai, Emmanuel S; Moshy, Winford; Mbyuzi, Albano O;	The incursion, persistence and spread of peste des petits ruminants in Tanzania: Epidemiological patterns and predictions	Onderstepoort Journal of Veterinary Research	80	1	1-10	2013	AOSIS
Hasib, FM Yasir; Chowdhury, Sharmin;	Review and Meta-Analysis of PPR in Goat and Sheep of Bangladesh from 2000 to 2019	Turkish Journal of Agriculture-Food Science and Technology	8	10	2099-2104	2020
Balamurugan, V; Sen, A; Venkatesan, G; Yadav, V; Bhanot, V; Bhanuprakash, V; Singh, RK;	Application of Semi‐quantitative M Gene‐Based Hydrolysis Probe (TaqMan) Real‐Time RT‐PCR Assay for the Detection of Peste des petitis ruminants Virus in the Clinical Samples for Investigation into Clinical Prevalence of Disease	Transboundary and emerging diseases	57	6	383-395	2010	Wiley Online Library
Patel, Yash R; Patel, Jignesh M; Vihol, Priti D; Kalyani, IH; Solanki, Jayesh B; Panchal, Pratik P;	Pathomorphological studies of peste des petits ruminants (ppr) in goats of Navsari and Valsad Districts, India	International Journal of Current Microbiology and Applied Science	6	12	238-244	2017
Thakor, RB; Patel, MD; Kalyani, IH; Patel, RM; Tyagi, KK;	Clinico-therapeutic aspects of Peste-des-petits ruminants (PPR) in caprines	Intas Polivet	16	2	422-425	2015	Intas Pharmaceuticals Ltd.
Wensman, Jonas Johansson; Abubakar, Muhammad; Shabbir, Muhammad Zubair; Rossiter, Paul;	Peste des petits ruminants in wild ungulates	Tropical animal health and production	50	8	1815-1819	2018	Springer
Ghimire, Raman; Ghimire, Rista;	Peste Des Petits Ruminants (Ppr) Outbreak in Goat Farm of Birat-nagar, Nepal: A Case Report					2023
Herbe, Ida;	Epidemiology of viruses in the livestock in Tanzania					2015	SLU, Dept. of Clinical Sciences
Ahmed, Shafiq; Shafee, Muhammad; Razzaq, Abdul; Niazi, Muhammad Rahim; Wahid, Abdul;	Status of Animal Health with Emphasis of Blue Tongue Virus Disease in Kalat Region, Balochistan	Pak-Euro Journal of Medical and Life Sciences	2	2	44-46	2019
Italiana, Veterinaria;	Harshad C. Chauhan (, PanduRanga S. Lambade (, Arnab Sen (2), Abidali I. Dadawala (, Pradeep B. Ranaware (, Bharatsingh Chandel (, Dilip V. Joshi (, Sandeep S. Patel (, Kumar Pankaj (, Nalinkant M. Shah (& Hemendrasingh N. Kher	Veterinaria Italiana	47	1	41-47	2011
