# Supplementary material for: Recapitulation of Peste des Petits Ruminants (PPR) Prevalence in Small Ruminant Populations of Pakistan from 2004 to 2023: A Systematic Review and Meta-Analysis
Source: Vet Sci. 2024 Jun 19;11(6):280. doi: 10.3390/vetsci11060280 (PMC11209094; doi:10.3390/vetsci11060280)
Supplement: Supplementary file 1 [file vetsci-11-00280-s001.zip › S.3.csv]

Authors	Title	Publication	Volume	Number	Pages	Year	Publisher
Abubakar, Muhammad; Khan, Haider Ali; Arshed, Muhammad Javed; Hussain, Manzoor; Ali, Qurban;	Peste des petits ruminants (PPR): Disease appraisal with global and Pakistan perspective	Small Ruminant Research	96	1	10-Jan	2011	Elsevier
Zahur, Aamer Bin; Shahzad, Chak; Shahzad, Chak; Shahzad, Chak; Shahzad, Chak; Shahzad, Chak; Shahzad, Chak; Kashmir, Azad;	Epidemiological analysis of Peste des Petits Ruminants (PPR) outbreaks in Pakistan	Journal of Biosciences and Medicines	2	6	18	2014	Scientific Research Publishing
Intizar, M; Ahmad, MD; Anjum, AA; Hanif, A;	Comparative efficacy of Peste des petits ruminants (PPR) vaccines available in Pakistan in sheep and goats.					2009
Ahmad, K; Jamal, SM; Ali, Q; Hussain, M;	An outbreak of peste des petits ruminants (PPR) in a goat flock in Okara, Pakistan	Young	209	5	10	2005
Khan, HA; Siddique, M; Arshad, MJ; Khan, QM; Rehman, SU;	Sero-prevalence of peste des petits ruminants (PPR) virus in sheep and goats in Punjab province of Pakistan	Pakistan veterinary journal	27	3	109	2007
Mehmood, Abid; Ali, Qurban; Gadahi, Javaid Ali; Malik, Salman Akbar; Shah, Syed Imam;	Detection of Peste des Petits Ruminants (PPR) virus antibodies in sheep and goat populations of the North West Frontier Province (NWFP) of Pakistan by competitive ELISA (cELISA).	Veterinary World	2	9		2009	Citeseer
Zahur, AB; Ullah, A; Irshad, H; Farooq, MS; Hussain, M; Jahangir, M;	Epidemiological investigations of a Peste des petits ruminants (PPR) outbreak in Afghan sheep in Pakistan.					2009	Citeseer
Hussain, M; Afzal, M; Ali, Q; Taylor, W; Mariner, J; Roeder, P;	The epidemiology of peste des petits ruminants in Pakistan and possible control policies	Revue scientifique et technique	27	3	869	2008
Abbas, Ferhat; Ullah, Asad; Awan, Mohammad Arif; Tariq, Mohammad Masood; Ali, Mumtaz; Khan, Faisal Ameer; Bajwa, Masroor Ahmad; Ahmad, Zafar; Rashid, Nadeem; Wadood, Abdul;	Production of tissue culture based peste des petits ruminants (PPR) vaccine at CASVAB, Quetta, Pakistan	Pak j life and social Sci	10	1	80-83	2012
Abubakar, M; Munir, M;	Peste des petits ruminants virus: an emerging threat to goat farming in Pakistan	Transboundary and emerging diseases	61		10-Jul	2014	Wiley Online Library
Abubakar, Muhammad; Qureshi, Muhammad; Zahur, Aamer Bin; Naeem, Khalid; Khan, Muhammad Azeem; Qureshi, Subhan;	Field and molecular epidemiology of peste des petits ruminants in Pakistan	Pakistan Journal of Zoology	50	2	559-566	2018	University of Punjab (new Campus)
Khan, HA; Siddique, M; Arshad, M; Abubakar, M; Akhtar, M; Arshad, MJ; Ashraf, M;	Post-vaccination antibodies profile against Peste des petits ruminants (PPR) virus in sheep and goats of Punjab, Pakistan	Tropical Animal Health and Production	41		427-430	2009	Springer
Ali, Syed Noman; Khan, Shahid Ali; Vandiar, Masood; Ullah, Riasat Wasee; Kazmi, Shahana Uroj;	One year study to estimate prevalence of peste des petits ruminants (PPR) in Sindh province of Pakistan	Fuuast journal of biology	9	1	147-155	2019	Federal Urdu University of Arts, Science and Technology
Abubakar, Muhammad; Ashiq, Samina; Zahoor, Aamir Bin; Arshed, Muhammad Javed; Banyard, Ashley C;	Diagnosis and Control Strategies for Peste Des Petits Ruminants Virus: Global and Pakistan Perspectives.	Pakistan Veterinary Journal	31	4		2011
Nizamani, AR; Nizamani, ZA; Umrani, AP; Dewani, P; Vandiar, MA; Gandahi, JA; Soomro, NM;	Prevalence of Peste des petits ruminants virus antibodies in small ruminants in Sindh, Pakistan.					2015
Rasheed, Majeeda; Akhtar, Tanveer; Mukhtar, Nadia; Shahid, Muhammad Furqan; Imran, Muhammad; Yaqub, Saima;	Sero-prevalence of Peste des Petits Ruminant (PPR) Virus in Sheep and Goat Population of Gilgit Baltistan Province of Pakistan	Punjab University Journal of Zoology	35	1	123-127	2020
Abubakar, Muhammad; Rasool, Muhammad Hidayat; Manzoor, Shumaila; Saqalein, Muhammad; Rizwan, Muhammad; Munir, Muhammad; Ali, Qurban; Wensman, Jonas Johansson;	Evaluation of risk factors for peste des petits ruminants virus in sheep and goats at the Wildlife-Livestock Interface in Punjab Province, Pakistan	BioMed Research International	2016			2016	Hindawi
Aslam, Misbah; Abubakar, Muhammad; Anjum, Rehana; Saleha, Shamim; Ali, Qurban;	Prevalence of peste des petits ruminants virus (PPRV) in Mardan, Hangu and Kohat District of Pakistan; Comparative analysis of PPRV suspected serum samples using competitive ELISA (cELISA) and agar gel immunodiffusion (AGID)	Veterinary world	2	3	89-92	2009	Dr. Shearsiya Anjum V.
Abubakar, Muhammad; Ali, Qurban; Khan, Haider A;	Prevalence and mortality rate of peste des petitis ruminant (PPR): possible association with abortion in goat	Tropical animal health and production	40	5	317-321	2008	Springer
Zohari, S; Ståhl, K;	Seroprevalence of Antibodies to Peste Des Petits Ruminants at Various Governmental Livestock Farms of Punjab, Pakistan*“M. Munir,“M. Siddique,“A. Shehzad	Asian Journal of Epidemiology	1	2	82-90	2008
Abubakar, M; Javed Arshed, M; Hussain, M; Ali, Q;	Evidence of peste des petits ruminants in serology of sheep and goats from Sindh, Pakistan	Transboundary and emerging diseases	58	2	152-156	2011	Wiley Online Library
Ferhat, Abbas; Asad, Ullah; Awan, MA; Tariq, MM; Mumtaz, Ali; Khan, FA; Bajwa, MA; Zafar, Ahmad; Nadeem, Rashid; Abdul, Wadood;	Production of tissue culture based peste des petits ruminants (PPR) vaccine at CASVAB, Quetta, Pakistan.	Pakistan Journal of Life and Social Sciences	10	1	80-83	2012	Elite Scientific Forum
Abubakar, Muhammad; Arshed, Muhammad Javed; Zahur, Aamir Bin; Ullah, Fateh; Ishfaq, Faisal; Ali, Qurban;	Post outbreak profile of Peste des petits ruminants (PPR) virus antibodies in relation with vaccination in recovered goats	Pak J Life Soc Sci	9	2	169-71	2011
Tariq, Arslan; Shahzad, Asim; Kausar, Razia; Fiaz, Uzair Ahasan; Jan, Syed Sohail;	An easy Approach towards diagnosis of peste des petit ruminant (PPR) through clinical examination	Research Journal for Veterinary Practitioners	2	1	3-Jan	2014
ALI, SYED NOMAN; KHAN, SHAHID ALI; VANDIAR, MASOOD; ULLAH, RIASAT WASEE; KAZMI, SHAHANA UROJ;	PREVALENCE OF PESTE DES PETITS RUMINANTS (PPR) INFECTION IN SINDH PROVINCE OF PAKISTAN-A ONE YEAR STUDY	FUUAST Journal of Biology	9	1	147-155	2019
Kabir, Abdul; Mirani, Amjad Hussian; Kashif, Jam; Manzoor, Shumaila; Iqbal, Abdullah; Khan, Ihsan Ullah; Abubakar, Muhammad;	Serological detection and confirmation of PPR among sheep and goat kept under different production systems	Pakistan Journal of Zoology	52	3	1137	2020	AsiaNet Pakistan (Pvt) Ltd.
Jalees, Muhammad Moazam; Iftikhar Hussain, Iftikhar Hussain; Muhammad Arshad, Muhammad Arshad; Ghulam Muhammad, Ghulam Muhammad; Khan, Qaiser Mehmood; Mahmood, Muhammad Shahid;	Occurrence of peste des petitis ruminants in five districts of Punjab, Pakistan.					2013
Zahur, Aamer Bin; Ullah, Aman; Irshad, Hamid; Latif, Asma; Ullah, Riasat Wasee; Afzal, Muhammad; Khan, Shahid Ali; Samo, Muhammad Humayoon; Mahboob, Khawar;	Isolation and characterization of lineage-IV Peste des Petits Ruminants (PPR) virus strains from Pakistan	International Journal of Innovation and Applied Studies	8	1	185-194	2014	International Journal of Innovation and Applied Studies
Abubakar, Muhammad; Jamal, Syed Muhammad; Arshed, Muhammad Javed; Hussain, Manzoor; Ali, Qurban;	Peste des petits ruminants virus (PPRV) infection; its association with species, seasonal variations and geography	Tropical animal health and production	41	7	1197-1202	2009	Springer
Zahur, AB; Ullah, A; Hussain, M; Irshad, H; Hameed, A; Jahangir, M; Farooq, MS;	Sero-epidemiology of peste des petits ruminants (PPR) in Pakistan	Preventive Veterinary Medicine	102	1	87-92	2011	Elsevier
Khaskheli, Asad Ali; Khaskheli, M Ibrahim; Khaskheli, Allahjurio; Khaskheli, Gulbhar; Abro, Rani; Barham, Ghulam Shabir;	Clinical prevalence of peste des petits ruminants (PPR) disease in small ruminants at the urban areas of hyderabad, Sindh	Journal of Basic and Applied Sciences	13		281-286	2017
Abubakar, Muhammad; Jamal, Syed Muhammad; Hussain, Manzoor; Ali, Qurban;	Incidence of peste des petits ruminants (PPR) virus in sheep and goat as detected by immuno-capture ELISA (Ic ELISA)	Small ruminant research	75	3-Feb	256-259	2008	Elsevier
Aziz-ul-Rahman, Yousaf F; Anwarand, N;	Serological detection of Peste des petits ruminants Virus (PPRV) in sheep and goats of Muzaffargarh District in South Punjab, Pakistan	Vet Sci Res Rev	2		82-8	2016
Rahman, Hamidur; Kamboh, Asghar Ali; Abro, Shahid Hussain; Abubakar, Muhammad;	An investigation on the prevalence of peste des petits ruminants in the camels of Sindh, Pakistan	Tropical Animal Health and Production	52		1863-1867	2020	Springer
Irshad, Hamid; Ullah, Aman; Ahsan, Aitezaz; Zahur, Aamer Bin; Basra, Muhammad Jamil; Azhar, Muhammad Sajid; Afzal, Muhammad; Jahangir, Muhammad;	Efficacy of Three Different Peste des Petits Ruminants (PPR) Vaccines and Determination of Appropriate Age of PPR Vaccination in Lambs	Pakistan Veterinary Journal	39	4		2019
Ullah, Riasat Wasee; Zahur, Aamer Bin; Latif, Asma; Dasti, Javid Iqbal; Irshad, Hamid; Afzal, Muhammad; Rasheed, Tahir; Malik, Adnan Rashid;	Detection of Peste des Petits Ruminants viral RNA in fecal samples of goats after an outbreak in Punjab Province of Pakistan: A longitudinal study	BioMed Research International	2016			2016	Hindawi Limited
Jalees, Muhammad Moazam; Hussain, Iftikhar; Arshad, Muhammad; Mohammad, Ghulam; Khan, Qaiser Mahmood;	Seroprevalence and molecular detection of Peste des petits ruminants virus (PPRV) in different breeds of sheep and goat of Punjab (Pakistan) and its status in gravid animals	Pakistan Journal of Life and Social Sciences	14	1	17-Dec	2016	Elite Scientific Forum
Khan, Haider Ali; Siddique, Muhammad; Abubakar, Muhammad; Ashraf, Muhammad;	The detection of antibody against peste des petits ruminants virus in sheep, goats, cattle and buffaloes	Tropical animal health and production	40		521-527	2008	Springer
Ullah, Riasat Wasee; Latif, Asma; Zahur, Aamer Bin; Irshad, Hamid; Samo, Muhammad Humayoon; Ali, Shahid; Khan, Khawar Mahboob; Afzal, Shahida;	Clinical investigation of peste des petits ruminants outbreak in sheep and goats at Islamabad, Pakistan	Young	4		12	2014
FAROOQ, UMER; KHAN, QAISER MAHMOOD; BARRETT, TOM;	Molecular based diagnosis of rinderpest and peste des petits ruminants virus in Pakistan	Eye	2	1	3	2008
Abubakar, Muhammad; Rajput, Zahid Iqbal; Arshed, Muhammad Javed; Sarwar, Ghulam; Ali, Qurban;	Evidence of peste des petits ruminants virus (PPRV) infection in Sindh Ibex (Capra aegagrus blythi) in Pakistan as confirmed by detection of antigen and antibody	Tropical animal health and production	43	4	745-747	2011	Springer
Wasee Ullah, Riasat; Bin Zahur, Aamer; Latif, Asma; Iqbal Dasti, Javid; Irshad, Hamid; Afzal, Muhammad; Rasheed, Tahir; Rashid Malik, Adnan; Qureshi, Zafar-ul-Ahsan;	Detection of peste des petits ruminants viral RNA in fecal samples of goats after an outbreak in Punjab province of Pakistan: A longitudinal study	BioMed Research International	2016			2016	Hindawi
Baloch, Sindhu; Yousaf, Adnan; Shaheen, Saba; Shaheen, Samia; Sarki, Inayatullah; Bachaya, Allah; Habib, Faiza;	Study on the Prevalence of Peste Des Petits Virus Antibodies in Caprine and Ovine Through the Contrast of Serological Assessments in Sindh, Pakistan	American Journal of Bioscience and Bioengineering	9	5	131-135	2021
Khan, Mirza Ali; Hussain, S Nasir; Sher Bahadar, Sher Bahadar; Anwar Ali, Anwar Ali; Shah, Imtiaz Ali;	An out break of peste des petits ruminants (PPR) in goats in district Chitral, NWFP, Pakistan.					2008
Khan, Haider Ali; Siddique, Muhammad; Abubakar, Muhammad; Arshad, Muhammad Javed; Hussain, Manzoor;	Prevalence and distribution of peste des petits ruminants virus infection in small ruminants	Small Ruminant Research	79	3-Feb	152-157	2008	Elsevier
Munir, Muhammad; Zohari, Siamak; Saeed, A; Khan, QM; Abubakar, M; LeBlanc, Neil; Berg, Mikael;	Detection and phylogenetic analysis of peste des petits ruminants virus isolated from outbreaks in Punjab, Pakistan	Transboundary and emerging diseases	59	1	85-93	2012	Wiley Online Library
Hussain, M; Irshad, H; Khan, MQ;	Laboratory diagnosis of transboundary animal diseases in Pakistan	Transboundary and emerging diseases	55	5‐6	190-195	2008	Wiley Online Library
Durrani, Aneela Zameer; Kamal, Nadeem; Mehmood, Nasir; Shakoori, Abdul Rauf;	Prevalence of peste des petits ruminants (KATA) in sheep and goats of Punjab	Pakistan Journal of Zoology	42	3		2010	AsiaNet Pakistan (Pvt) Ltd.
Zahur, AB; Irshad, H; Hussain, M; Anjum, R; Khan, MQ;	Transboundary animal diseases in Pakistan	Journal of Veterinary Medicine, Series B	53		19-22	2006	Wiley Online Library
Abubakar, Muhammad; Mahapatra, Mana; Muniraju, Murali; Arshed, Muhammad Javed; Khan, Ehtisham-ul Haq; Banyard, Ashley C; Ali, Qurban; Parida, Satya;	Serological detection of antibodies to peste des petits ruminants virus in large ruminants	Transboundary and Emerging Diseases	64	2	513-519	2017	Wiley Online Library
Rashid, Asif; Hussain, Azhar; Asim, Muhammad;	Evaluation of peste des petits ruminants cell culture vaccine in sheep and goats in Pakistan	Vet Ital	46	3	315-318	2010
Abubakar, Muhammad; Zahur, Aamir Bin; Afzal, Muhammad; Ali, Qurban; Gonzales, Jose;	Peste des Petits Ruminants (PPR) in Pakistan: Analysis of a national level serological data	Small ruminant research	155		57-65	2017	Elsevier
Jalees, Muhammad Moazam; Mansoor, Muhammad Khalid; Nasir, Hafsa; Waheed, Usman; Ashraf, Waqas; Hussain, Firasat; Rauf, Mubasher; Nawaz, Zeeshan; Hussain, Riaz; Saleemi, Muhammad Kashif;	Bioscience Research
Aqil, Kiran; Aslam, Asim; Javeed, Aqeel; Qayyum, Rizwan; Yousaf, Farooq; Yasmeen, Farkhanda; Sohail, Muhammad Luqman; Umar, Sajid;	In vitro antiviral activity of Nigella sativa against Peste des Petits Ruminants (PPR) virus	Pakistan Journal of Zoology	50	6		2018	AsiaNet Pakistan (Pvt) Ltd.
Manzoor, Shumaila; Abubakar, Muhammad; Zahur, Aamer Bin; Yunus, Agha Waqar; Ullah, Aman; Afzal, Muhammad;	Genetic characterization of peste des petits ruminants virus (Pakistani isolates) and comparative appraisal of diagnostic assays	Transboundary and Emerging Diseases	67	5	2126-2132	2020	Wiley Online Library
Acharya, Narayan; Poudel, Shankar Prasad; Acharya, Krishna Prasad;	Cross-sectional sero-prevalence study of Peste des Petits Ruminants (PPR) in goats of Syangja and Kaski districts of Nepal	VirusDisease	29		173-179	2018	Springer
Zahur, Aamer Bin;	Peste des petits ruminants vaccine (Nigerian strain 75/1) confers protection for at least 3 years in sheep and goats	Journal of Biosciences and Medicines	2	6	27	2014	Scientific Research Publishing
Asim, M; Rashid, A; Chaudhary, AH; Noor, MS;	Production of homologous live attenuated cell culture vaccine for the control of Peste des Petits Ruminants in small ruminants.	Pakistan Veterinary Journal	29	2		2009
Munir, Muhammad; Siddique, Muhammad; Ali, Qurban;	Comparative efficacy of standard AGID and precipitinogen inhibition test with monoclonal antibodies based competitive ELISA for the serology of Peste des Petits Ruminants in sheep and goats	Tropical animal health and production	41		413-420	2009	Springer
Kabir, Abdul; Abro, Dildar Hussain Kalhoro Shahid Hussain; Kalhoro, Muhammad Saleem; Yousafzai, Haider Ali; Shams, Sheeba; Khan, Ihsan Ullah; Lochi, Ghulam Murtaza; Mazari, Muhammad Qasim; Baloch, Muhammad Waseem; Lund, Arab Khan;	1. Peste des petits ruminants: A review	Pure and Applied Biology (PAB)	8	2	1214-1222	2019
Khan, Ahrar; Saleemi, M Kashif; Ali, Farah; Abubakar, Muhammad; Hussain, Riaz; Abbas, Rao Zahid; Khan, Imtiaz Ahmad;	Pathophysiology of peste des petits ruminants in sheep (Dorper & Kajli) and goats (Boer & Beetal)	Microbial pathogenesis	117		139-147	2018	Elsevier
Rajput, Zahid Iqbal; Zahur, Aamir Bin; Soomro, Noor Ahmed; Rajput, Imran Rashid; Lakho, Shakeel Ahmed; Leghari, Ambreen;	PPR sero-prevalance and sero-monitoring after vaccination in field	Sci. Int. Lahore (Lahore)	28	6	5259-5261	2016
Khan, Fraz Munir;	Participatory appraisal and scanning surveillance based contagious diseases risk profile of district Rahim Yar Khan (Pakistan).					2010
Ullah, Riasat Wasee; Zahur, Aamer Bin; Latif, Asma; Iqbal, Javid; Zahra, Dasti Rabab; Saeed-ul-Hassan, Khan;	Mild form of peste des petits ruminants virus (PPRV) in Pakistan	Pakistan Journal of Zoology	47	1		2015	AsiaNet Pakistan (Pvt) Ltd.
Maitlo, A; Ujan, J; Ujjan, S; Ruk, M; Memon, B; Mahar, A; Ujjan, AA;	Screening of Peste des petits ruminants virus in a population of district Khairpur, Pakistan	Genetics and Molecular Research	16	3	10.4238	2017
Ali, Munawar; Asad, Fayaz; Zhu, Haifeng; Ahmed, Moinuddin; Sigdel, Shalik Ram; Huang, Ru; Sharma, Shankar; Liang, Eryuan; Hussain, Iqtidar; Yaseen, Tabassum;	Dendrochronological investigation of selected conifers from Karakoram-Himalaya, Northern Pakistan	Pak. J. Bot	53	3	1091-1099	2021
Khaliq, Syed Abdul; Mohiuddin, Mudassar; Habib, Mudasser; Hussain, Riaz; Abbas, Muhammad; Du, Xiao-xia; Nasir, Azam Ali; Mohi-ud-Din, Ayesha; Khan, Ahrar; Bayi, Jiang;	Clinico-hemato-biochemical and molecular diagnostic investigations of peste des petits ruminants in goats.					2020
Delil, Faris; Asfaw, Yilkal; Gebreegziabher, Berhe;	Prevalence of antibodies to peste des petits ruminants virus before and during outbreaks of the disease in Awash Fentale district, Afar, Ethiopia	Tropical animal health and production	44		1329-1330	2012	Springer
Asim, M; Rashid, A; Chaudhary, AH;	Effect of various stabilizers on titre of lyophilized live-attenuated Peste des petits ruminants (PPR) vaccine.	Pakistan Veterinary Journal	28	4		2008
Abubakar, Muhammad; Manzoor, Shumaila; Ali, Qurban;	Evaluating the role of vaccine to combat peste des petits ruminants outbreaks in endemic disease situation	Journal of Animal Science and Technology	57		5-Jan	2015	Springer
Abubakar, M; Ashiq, S; Hussain, Z; Hussain, M; Saleha, SH; Arshed, MJ; Zahoor, A;	Comparison of antigen detection methods of peste des petits ruminants virus in clinical samples of small ruminants.					2011
Abubakar, Muhammad; Sattorov, Nosirjon; Manzoor, Shumaila; Khan, Ehtisham ul Haq; Hussain, Manzoor; Zahur, Aamir Bin; Afzal, Muhammad; Wensman, Jonas Johansson;	Detection of antibodies to peste-des-petits-ruminants virus in the semi-domesticated yak	European journal of wildlife research	65	6	88	2019	Springer
Atta-ur-Rahman, M Ashfaque; Rahman, SU; Akhtar, M; Ullah, S;	Peste des petits ruminants antigen in mesenteric lymph nodes of goats slaughtered at DI Khan	Pakistan veterinary journal	24	3	159-160	2004	Citeseer
Anjum, RUBINA; Hussain, MANZOOR; Zahoor, A; Irshad, HAMID; Farooq, UMER;	Epidemiological analyses of foot and mouth disease in Pakistan	Econ Survey	5		648-51	2004
Muhammad Abubakar, Muhammad Abubakar; Aamir Zahur, Aamir Zahur; Muhammad Afzal, Muhammad Afzal; Qurban Ali, Qurban Ali; Gonzales, J;	Peste des petits ruminants (PPR) in Pakistan: analysis of a national level serological data.					2017
Mariner, JC; Hussein, M; Izal, MA; Raja, RH; Ali, Q; Roeder, P; Taylor, P;	Institutionalization of participatory disease surveillance in Pakistan	Tropicultura	23	I	47	2005	AGCD-BRUXELLES
Torsson, Emeli; Abubakar, Muhammad; Alvåsen, Karin; Manzoor, Shumaila; Roos, Nils; Kgotlele, Tebogo; Zahur, Aamer Bin; Misinzo, Gerald; Berg, Mikael; Wensman, Jonas Johansson;	Filter paper is a simple and cost-effective transport medium for serological diagnosis of Peste des petits ruminants	Small ruminant research	170		154-159	2019	Elsevier
Rashid, A; Asim, M; Hussain, A;	Seroprevalence of peste des petits ruminants (PPR) virus in goats, sheep and cattle at livestock production research institute Bahadurnagar Okara	J Anim Plant Sci	18	4	114-116	2008
Nadeem, Muhammad; Rizwan, Muhammad; Ahmad, Tanveer; Kashif, Muhammad; Zameer, Aneela; Durrani, Muhammad Ali; Abbas, Asghar; Imran, Safder; Saher, Sidra; Waheed10, Syeda Fakhra;	Participatory Surveillance Of Infectious And Non-infectious Diseases Of Livestock In Pakistan	Punjab Univ J Zool	37		143-8	2022
Usman, Muhammad; Ahsan, Aitezaz; Rasheed, Tahir; Farooq, Umer; Ameen, Muhammad Kamran; Zahur, Aamer Bin;	Genetic characterization of peste des petits ruminants virus circulating in different regions of Pakistan based on nucleocapsid gene sequence	Japanese Journal of Veterinary Research	67	1	139-144	2019	Faculty of Veterinary Medicine, Hokkaido University
Hamid Irshad, Hamid Irshad; Aman Ullah, Aman Ullah; Aitezaz Ahsan, Aitezaz Ahsan; Aamer Zahur, Aamer Zahur; Basra, Muhammad Jamil; Azhar, Muhammad Sajid; Muhammad Afzal, Muhammad Afzal; Muhammad Jahangir, Muhammad Jahangir;	Efficacy of three different Peste des petits ruminants (PPR) vaccines and determination of appropriate age of PPR vaccination in lambs.					2019
Balamurugan, Vinayagamurthy; Krishnamoorthy, Paramanandham; Veeregowda, Belamaranahalli Muniveerappa; Sen, Arnab; Rajak, Kaushal Kishor; Bhanuprakash, Veerakyathappa; Gajendragad, Mukund Raghavendra; Prabhudas, Krishnamsetty;	Seroprevalence of Peste des petits ruminants in cattle and buffaloes from Southern Peninsular India	Tropical Animal Health and Production	44		301-306	2012	Springer
Shabbir, Muhammad Zubair; Sohail, Tayyebah; Ul-Rahman, Aziz; Abbas, Tariq; Ali, Qasim; Rehman, Zia Ur; Khan, Iahtasham; Yaqub, Tahir; Muhammad, Javed; Khan, Sohail Ahmad;	Sentinel surveillance of selected veterinary and public health pathogens in camel population originating from Southern Punjab province, Pakistan	Acta tropica	205		105435	2020	Elsevier
Fikri, Sofi Mohd; Imtiaz, Asma; Yahaya, Hassan Dauda;	Impact of House Financing Accessibility on the Productivity of Private-Public Relationships in Mortgage Financing Conditions	Journal of Contemporary Business and Islamic Finance (JCBIF)	3	2	324-335	2023
Aziz-ul-Rahman, Aziz-ul-Rahman; Muhammad Abubakar, Muhammad Abubakar; Rasool, MH; Shumaila Manzoor, Shumaila Manzoor; Muhammad Saqalein, Muhammad Saqalein; Muhammad Rizwan, Muhammad Rizwan; Munir, M; Qurban Ali, Qurban Ali; Wensman, JJ;	Evaluation of risk factors for peste des petits ruminants virus in sheep and goats at the wildlife-livestock interface in Punjab province, Pakistan.					2016
Munir, M; Saeed, A; Abubakar, M; Kanwal, S; Berg, M;	Molecular Characterization of Peste des Petits Ruminants Viruses From Outbreaks Caused by Unrestricted Movements of Small Ruminants in P akistan	Transboundary and emerging diseases	62	1	108-114	2015	Wiley Online Library
Alvi, Mughees Aizaz; Hassan, Ali; Tanveer, Qaiser; Saleem, Arva; Qamar, Warda;	Peste Des Petitis Ruminants: An overview and a case report from Pakistan	Matrix Science Medica (MSM)	1	2	20-22	2017	Zibeline International Publishing
Siddiky, NA;	Sustainable goat farming for livelihood improvement in South Asia	SAARC Agriculture Centre, Dhaka-1215, Bangladesh			190	2017
Chaudhry, Farhana Riaz; Qayyum, Mazhar; Khan, M Fatah Ullah; Ahmad, Tanveer; Khanum, Azra; Shakir, M Riaz; Hussain, Dilshad; Miller, James E;	Peri-parturient rise in faecal nematode egg counts with reference to Haemonchus contortus in bulkhi ewes in Northern Punjab, Pakistan	Pakistan Journal of Zoology	41	6		2009	AsiaNet Pakistan (Pvt) Ltd.
Iqbal, Abdullah; Abubakar, Muhammad; Manzoor, Shumaila; Ameen, Muhammad Kamran; Faryal, Rani;	Comparative Effects of Deworming, Mineral and Vitamin Supplementation on Humoral Response against Peste de Petits Ruminants Vaccine in Goats	Pakistan Journal of Zoology	55	1	441	2023	AsiaNet Pakistan (Pvt) Ltd.
Abubakar, Muhammad; Manzoor, Shumaila; Wensman, Jonas Johansson; Torsson, Emeli; Qurban, Ali; Munir, Muhammad;	Molecular and epidemiological features of Peste des petits ruminants outbreak during endemic situation	Hosts and Viruses	3	4	123	2016	ResearchersLinks
Muhammad Abubakar, Muhammad Abubakar; Samina Ashiq, Samina Ashiq; Aamir Zahoor, Aamir Zahoor; Arshed, MJ; Banyard, AC;	Diagnosis and control strategies for peste des petits ruminants virus: Global and Pakistan perspectives.					2011
Muhammad Abubakar, Muhammad Abubakar; Aamer Zahur, Aamer Zahur; Khalid Naeem, Khalid Naeem; Khan, Muhammad Azeem; Subhan Qureshi, Subhan Qureshi;	Field and molecular epidemiology of Peste des Petits Ruminants in Pakistan.					2018
Ullah, Munib; Li, Yanmin; Munib, Kainat; Zhang, Zhidong;	Regional Epidemiology and Associated Risk Factors of PPR	Authorea Preprints				2022	Authorea
Alidadi, N; Aghaeean, L; ZiafatiKafi, Z; Hamedi, M; Ghalyanchilangeroudi, A;	Detection and phylogenetic study of peste des petits ruminants in Iran, 2019: Updated data	Archives of Razi Institute	76	1	161	2021	Razi Vaccine and Serum Research Institute
DIK, Irmak; ORBAY, H Furkan; OZGUR, Fatma Beril; DIK, Burak;	The Effect of the Combination of Peste Des Petits Ruminants (PPR) Vaccine with Different Doses of Lentinan on Cytokines and Antibody Levels of Sheep.	Pakistan Veterinary Journal	43	4		2023
Sharma, S; Saravanan, P; Mahajan, V; Patil, PK; Bansal, BK; Sandhu, KS;	Epidemiological status of Pestes des Petits Ruminants (PPR) virus infection in small ruminants of Punjab, India.	Veterinary Practitioner	17	2		2016
Shah, Sayed Zubair;	Intellectual Property Rights and Protection: A Comparative Analysis of Pakistan and China	Journal of Social Sciences Review	3	1	118-128	2023
Ullah, R Wasee; Zahur, A Bin; Irshad, H; Latif, A; Dasti, J Iqbal; Malik, A Rashid; Afzal, M;	Detection of Peste des Petits Ruminants Virus genome in fecal material of goats after an outbreak in Punjab Province of Pakistan: A longitudinal study	Sri Lanka Journal of Food and Agriculture	1	2		2015	Sri Lanka Council for Agricultural Research Policy (SLCARP)
Zahur, Aamer Bin; Irshad, Hamid; Ullah, Aman; Afzal, Muhammad; Latif, Asma; Ullah, RiasatWasee; Farooq, Umer; Samo, Muhammad Humayoon; Jahangir, Muhammad; Ferrari, Giancarlo;	Peste des petits ruminants vaccine (Nigerian strain 75/1) confers protection for at least three years in sheep and goats	J Biosci Med Sci	360		23	2015
Wu, X; Li, L; Li, J; Liu, C; Wang, Q; Bao, JY; Zou, Y; Ren, W; Wang, H; Zhang, Y;	Peste des petits ruminants viruses re‐emerging in China, 2013–2014	Transboundary and emerging diseases	63	5	e441-e446	2016	Wiley Online Library
Ullah, Riasat Wasee; Zahur, Aamer Bin; Latif, Asma; Dasti, Javid Iqbal; Irshad, Hamid; Afzal, Muhammad; Rasheed, Tahir; Malik, Adnan Rashid; Qureshi, Zafar-ul-Ahsan;	Research Article Detection of Peste des Petits Ruminants Viral RNA in Fecal Samples of Goats after an Outbreak in Punjab Province of Pakistan: A Longitudinal Study					2016
Taylor, William;	The global eradication of peste des petits ruminants (PPR) within 15 years—is this a pipe dream?	Tropical animal health and production	48	3	559-567	2016	Springer
Khan, QM; Waheed, U; Frooq, S; Saeed, A; Farooq, M;	PCR based detection and epidemiology of FMDV and PPRV in field samples from Punjab, Pakistan					2009
Aqib, Amjad Islam;	Quarterly Report on Infectious Diseases in Southern Punjab (Bahawalpur) of Pakistan	EC Veterinary Science	5		5-Jan	2020
Tariq, Aisha; Khan, Muhammad Mumtaz Ali; Ullah, Ikram;	Reformation of Prisoners Through Rehabilitation; The Analysis of The Pakistani System in the Light of International Standards	Review of Education, Administration & Law	5	3	257-266	2022
Rind, AL; Abro, SH; Kaleri, RR; Solangi, GM; Mangi, RA; Memon, MA; Bhuptani, DK; Noor, S; Lanjar, Z; Mangrio, ZH;	Prevalence of the peste des pettitis ruminants in goat and sheep in District, Sanghar, Sindh	Pakistan. Journal of Innovative Sciences	9	2	192-197	2023
Younus, Ishrat; Ali, Aatka; Siddique, Sidra; Fatima, Rida; Khan, Sarah Jameel; ul ain Hyder, Noor;	PPRV: Sign and Symptoms, Prevalence and Possible Treatment with Different Plants	International Journal of Research Studies in Science, Engineering and Technology	7	7	19-26	2020
Munibullah, Munibullah; Li, Yan-min; Munib, Kainat; Zhang, Zhi-dong;	Regional epidemiology and associated risk fators of peste des petits ruminants in Asia-a review.					2022
Manzoor, Shumaila; Saqalein, Muhammad; Rizwan, Muhammad; Munir, Muhammad; Ali, Qurban; Wensman, Jonas Johansson;	Research Article Evaluation of Risk Factors for Peste des Petits Ruminants Virus in Sheep and Goats at the Wildlife-Livestock Interface in Punjab Province, Pakistan	Ovis	32		91	2016
Latif, Muhammad Zubair; Muhammad, Khushi; Hussain, Riaz; Siddique, Faisal; Altaf, Imran; Anees, Muhammad; Imran, Muhammad; Hameed, Muddassar; Farooq, Muhammad;	Effect of stabilizers on infectivity titer of freeze dried Peste des Petits Ruminants virus vaccine.	Pakistan Veterinary Journal	38	2		2018
Rana, Tahira Kamal; Hassan, Fariha; Zahur, Aamer Bin; Ullah, Aman; Andrabi, S Murtaza Hassan; Ali, Ghulam Muhammad;	The Molecular Characterization of Lineage-IV Peste Des Petits Ruminants Virus and the Development of In-House IELISA for Its Rapid Detection					2023	Preprints
Hanif, T; Khan, JA; Zahur, AB; Latif, A; Ullah, A; Avais, M; Anjum, AA; Hanif, N; Malik, MAR;	Comparative analysis of two serodiagnostic assays for detection of antibodies against peste-des-petits ruminants (ppr) from non-vaccinated sheep and goats	Res J. Vet. Pract	7	4	83-86	2019
Ali, Syed Noman; Khan, Shahid Ali; Mohammed, Afzal; Kazmi, Shahana Uroj; Mariner, Jeff;	The association of disease with animal production systems and its socio-economic impact in district Tharparkar Sindh Pakistan	Int J Biol Biotechnol	15		383-93	2018
Shahriari, Reza; Khodakaram-Tafti, Azizollah; Mohammadi, Ali;	Molecular characterization of Peste des Petits ruminants virus isolated from four outbreaks occurred in southern Iran	BMC veterinary research	15		6-Jan	2019	Springer
Nikmal Azizi, Ahmad Farid;	Peste des petits ruminants in Afghanistan					2010	Kansas State University
Muhammad, Abubakar; Jamal, SM; Khan, MA; Qurban, Ali;	Peste des petits ruminants outbreak in small ruminants of northern areas of Pakistan.	Research Journal of Veterinary Sciences	3	1	68-73	2010	Academic Journals
Misbah Aslam, Misbah Aslam; Muhammad Abubakar, Muhammad Abubakar; Rehana Anjum, Rehana Anjum; Shamim Saleha, Shamim Saleha; Qurban Ali, Qurban Ali;	Prevalence of peste des petits ruminants virus (PPRV) in Mardan, Hangu and Kohat district of Pakistan; comparative analysis of PPRV suspected serum samples using competitive ELISA (cELISA) and agar gel immunodiffusion (AGID).					2009
Zeng, Zan; Gao, Shan; Wang, Hao-Ning; Huang, Li-Ya; Wang, Xiao-Long;	A predictive analysis on the risk of peste des petits ruminants in livestock in the Trans-Himalayan region and validation of its transboundary transmission paths	PLoS One	16	9	e0257094	2021	Public Library of Science San Francisco, CA USA
Muhammad Abubakar, Muhammad Abubakar; Khan, HA; Arshed, MJ; Manzoor Hussain, Manzoor Hussain; Qurban Ali, Qurban Ali;	Peste des petits ruminants (PPR): disease appraisal with global and Pakistan perspective.					2011
Ashraf, W; Kamal, H; Mobeen, A; Waheed, U; Unger, H; Khan, QM;	Loop-mediated isothermal amplification assay for rapid and sensitive detection of Peste des petits ruminants virus in field conditions.					2017
Tariq, Arslan; Shahzad, Asim;	Diagnosis of Peste Des Petits in 2 Year Old Buck on The Basis of Clinical Signs and Hematology	International Journal of Molecular Veterinary Research	3	1		2013
Parvez, Md Anowar; Khatun, Rokeya; Al Noman, Md Abdullah;	Prevalence and associated risk factors of Peste des Petits Ruminants (PPR) in goats in Chittagong district, Bangladesh	Research Journal for Veterinary Practitioners	2	1s	14-17	2014
Umer Farooq, Umer Farooq; Khan, QAISER MAHMOOD; Barrett, T;	Molecular based diagnosis of Rinderpest and Peste des petits ruminants virus in Pakistan.					2008
Ferhat Abbas, Ferhat Abbas; Asad Ullah, Asad Ullah; Awan, MA; Tariq, MM; Mumtaz Ali, Mumtaz Ali; Khan, FA; Bajwa, MA; Zafar Ahmad, Zafar Ahmad; Nadeem Rashid, Nadeem Rashid; Abdul Wadood, Abdul Wadood;	Production of tissue culture based peste des petits ruminants (PPR) vaccine at CASVAB, Quetta, Pakistan.					2012
Bari, Md Saiful; Rana, Eaftekhar Ahmed; Ahaduzzaman, Md; Al Masud, Abdullah; Das, Tridip; Hasan, Tanjila;	Hemato-biochemical parameters of Pesti-des Petits Ruminants (PPR) affected goats in Chittagong, Bangladesh	Journal of Advanced Veterinary and Animal Research	5	2	211-217	2018	Network for the Veterinarians of Bangladesh
Tahir, Muhammad; Gen, Li Lu; Ali, Majid; Asif, Muhammad;	A Comparative Analysis on the Protection of Property Rights and the Intellectual Property Rights: a Pak-Chinese Legal Perspective	International Journal of Law and Politics Studies	4	1	59-64	2022
Matin, MA; Rafi, MA;	Present status of rinderpest diseases in Pakistan	Journal of Veterinary Medicine, Series B	53		26-28	2006	Wiley Online Library
Pak, C; Chan, W; Man, S; Hui, W; Lo, C; Ho, Y; Chan, N; Ku, S;	PP454 [End of Life Care» Palliative care]: PAEDIATRIC PALLIATIVE REHABILITATION IN PAEDIATRIC INTENSIVE CARE UNIT: THE MULTIDISCIPLINARY TEAM APPROACH	Pediatric Critical Care Medicine	23	Supplement 1 11S		2022	LWW
Muhammad Usman, Muhammad Usman; Aitezaz Ahsan, Aitezaz Ahsan; Tahir Rasheed, Tahir Rasheed; Umer Farooq, Umer Farooq; Ameen, Muhammad Kamran; Zahur, A; Khan, SH;	Genetic characterization of peste des petits ruminants virus circulating in different regions of Pakistan based on nucleocapsid gene sequence.					2019
Ashiq, Samina; Hussain, Zulkifal; Abubakar, Muhammad; Saleha, Shamim; Javed, Muhammad;	RNA Extraction of Peste Des Petits Ruminants Virus (PPRV) from Clinical Samples using Tri-Reagent and Acid Guanidinium Thiocyanate–Phenol–Chloroform Methods	RNA	260		280	2010
Mokhtari, Azam; Azizi, Zahra; Fradonbeh, Soheila Rabiaee;	Epidemiological study and spatial modeling of peste des petits ruminants (PPR) in central area of Iran	Revista MVZ Córdoba	22	2	5899-5909	2017	Universidad de Córdoba, Montería, Colombia.
Asif Rashid, Asif Rashid; Azhar Hussain, Azhar Hussain; Muhammad Asim, Muhammad Asim;	Evaluation of peste des petits ruminants cell culture vaccine in sheep and goats in Pakistan.					2010
Ashraf, Waqas; Unger, Hermann; Haris, Sunaina; Mobeen, Ameena; Farooq, Muhammad; Asif, Muhammad; Khan, Qaiser Mahmood;	Genetic detection of peste des petits ruminants virus under field conditions: a step forward towards disease eradication	BMC veterinary research	13		13-Jan	2016	Springer
Alvi, Mughees Aizaz; Hassan, Ali; Tanveer, Qaiser; Saleem, Arva; Qamar, Warda;	Matrix Science Medica (MSM)	Infectious Diseases journal	17		1223-1231
K Muhsen, R;	Seroepidemiology of PPR in goats in Basrah province	AL-Qadisiyah Journal of Veterinary Medicine Sciences	12	1	139-143	2013	University of Al-Qadisiyah
Samina, Ashiq; Zulkifal, Hussain; Muhammad, Abubakar; Shamim, Saleha; Arshed, MJ; Qurban, Ali;	RNA extraction of peste des petits ruminants virus (PPRV) from clinical samples using Tri-reagent and Acid guanidinium thiocyanate-phenol-chloroform methods.	Pakistan Journal of Life and Social Sciences	8	2	156-158	2010	Elite Scientific Forum
Ali, Shadmanesh;	SERO-PREVALENCE OF PESTE DES PETITSRUMINANTS (PPR) VIRUS IN SHEEP AND GOATS IN NORTH PARS OF IRAN					2014
Khokhar, MA; Zahur, AB; Zulfiqar, M;	Chromatographic Strip Technology: A Pen-side Test for the Rapid Diagnosis of Peste Des Petits Ruminants in Sheep and Goats M. Hussain, R. Muneer, M. Jahangir," AH Awan	Online Journal of Biological Sciences	3	1	7-Jan	2003
Arslan Tariq, Arslan Tariq; Kiran Aqil, Kiran Aqil; Zeeshan Akbar, Zeeshan Akbar; Khawar Mahboob, Khawar Mahboob; Adeel Sarfraz, Adeel Sarfraz; Rehan Rafique, Rehan Rafique; Faraz Nasir, Faraz Nasir; Shahida Parveen, Shahida Parveen;	Peste des petits ruminants (PPR) in small ruminants-a clinical, haemato-serological and pathological aspects.					2014
Ilyas, MOHAMMAD; Shinwari, Zabta Khan; Qureshi, Rahmatullah;	Vegetation composition and threats to the montane temperate forest ecosystem of Qalagai hills, Swat, Khyber Pakhtunkhwa, Pakistan	Pak. J. Bot	44		113-122	2012
Khan, M Fatah Ullah; Ashfaq, Faisal; Ghaffar, Abdul;	Present of Status Dairy Goat in Pakistan	LIST OF EDITORS			72
Jalees, Muhammad Moazzam; Ishaq, Hafiz Muhammad; Siddique, Abu Baker; Kulyar, Muhammad Fakhar-e-Alam; Shabbir, Samina; Boruah, Prerona; Yao, Wangyuan; Bhutta10, Zeeshan Ahmad;	Continental Veterinary Journal					2022
Jabbar, Shaila; Khan, MT; Choudhuri, MS; Sil, Bijon K;	Bioactivity studies of the individual ingredients of the Dashamularishta	Pak J Pharm Sci	17	1	17-Sep	2004
Niamat, Yasmin; Habib, Mudasser; Mohiuddin, Mudassar; Shah, Muhammad Salahuddin;	Loop-Mediated Isothermal Amplification Assay for Peste des Petits Ruminants Virus Detection and its Comparison with RT-PCR.	Pakistan Veterinary Journal	39	1		2019
Jalees, Muhammad Moazam;	Epidemiology of peste des petits ruminants in small ruminants of Punjab					2016	University of Agriculture, Faisalabad.
Abubakar, Muhammad; Irfan, Muhammad;	An overview of treatment options to combat Peste des petits ruminants in endemic situations	Res J Vet Pract	2	15	7-Apr	2014
Muthuchelvan, Dhanavelu; De, Ankan; Debnath, Bikas; Choudhary, Dheeraj; Venkatesan, Gnanavel; Rajak, Kaushal Kishore; Sudhakar, Shashi Bhusan; Himadri, Divakar; Pandey, Awadh Bihari; Parida, Satya;	Molecular characterization of peste-des-petits ruminants virus (PPRV) isolated from an outbreak in the Indo-Bangladesh border of Tripura state of North-East India	Veterinary microbiology	174	4-Mar	591-595	2014	Elsevier
ROOMS, BACK-UP SERVER;	Procurement Services Division The State Bank of Pakistan					2006
Pak, ChangHui; Danko, Tamas; Mirabella, Vincent R; Wang, Jinzhao; Liu, Yingfei; Vangipuram, Madhuri; Grieder, Sarah; Zhang, Xianglong; Ward, Thomas; Huang, Yu-Wen Alvin;	Cross-platform validation of neurotransmitter release impairments in schizophrenia patient-derived NRXN1-mutant neurons	Proceedings of the National Academy of Sciences	118	22	e2025598118	2021	National Acad Sciences
Javed, Rashid; Mughal, Mazhar;	Changing patterns of son preference and fertility in Pakistan	Journal of International Development	34	6	1086-1109	2022	Wiley Online Library
Frisina, MICHAEL R; Awan, GA; Woodford, MICHAEL H;	Status of Blanford's urial (Ovis orientalis [vignei] blanfordi) and Sindh ibex (Capra aegagrus blythii) on the Dureji game management area Balochistan, Pakistan					2003	Balochistan, Pakistan: A report to the United States Fish and Wildlife …
Shahzad, Abid; Abbas, Syed Gohar; Parvaiz, Gohar Saleem; Wahab, Muhammad;	Doctors’ attitude toward patient demand and direct-to-consumer pharmaceutical advertisements in Pakistan	International Journal of Management Research and Emerging Sciences	12	1		2022
Nawaz, Allah;	Impacts of Demographic Variables on Job-satisfaction of the Academicians in Universities of NWFP, Pakistan.	Bulletin of Education & Research	32	1		2010
Ali, Shahid;	Working capital management and the profitability of the manufacturing sector: A case study of Pakistan's textile industry	The Lahore Journal of Economics	16	2	141	2011	Lahore School of Economics
Ghorani, Mohammadreza; Eslami, Fahimeh; Rezapanah, Mohammadreza;	The Outbreak Report of Peste des Petits Ruminants (PPR) in Wild Goats (Capra aegagrus) in Chaharmahal and Bakhtiari Province (Iran), A Case Report	مجله ویروس شناسی ایران	14	2	58-60	2020	مجله ویروس شناسی ایران
Naqvi, Imran Haider;	Islamic banking in Pakistan: Fiqa-e-Jaferia offers optimization	African Journal of Business Management	6	5	2071	2012	Academic Journals
Muhammad Abubakar, Muhammad Abubakar; Shumaila Manzoor, Shumaila Manzoor; Ehtisham-ul-Haq Khan, Ehtisham-ul-Haq Khan; Hussain Manzoor, Hussain Manzoor; Muhammad Afzal, Muhammad Afzal; Qurban Ali, Qurban Ali; Wensman, J; Munir, M;	Serological evidence of Peste des Petits Ruminants in Yak, Pakistan.					2015
Ali, Sadia; Shehzad, Wasima;	Linguistic variation among South Asian Englishes: A corpus-based multidimensional analysis	Journal of Nusantara Studies (JONUS)	4	1	69-92	2019
Salahuddin, Muhammad; Habib, Mudasser; Unger, Hermann;	Development of a mucosal vaccine formulation against peste des petits ruminants virus for small ruminants	Sustainable Animal Production and Health			6
Asma Latif, Asma Latif; Aamer Zahur, Aamer Zahur; Libeau, G; Rabaab Zahra, Rabaab Zahra; Aman Ullah, Aman Ullah; Afshan Ahmed, Afshan Ahmed; Muhammad Afzal, Muhammad Afzal; Sajjad-ur-Rahman, Sajjad-ur-Rahman;	Comparative analysis of BTS-34 and Vero-76 cell lines for isolation of Peste des petits ruminants (PPR) virus.					2018
Goga, Camelia; Shehzad, Muhammad Ahmed;	Pak. J. Statist. 2014 Vol. 30 (4), 429-438 A NOTE ON PARTIALLY PENALIZED CALIBRATION	Pak. J. Statist	30	4	429-438	2014
Uddin, Md Saif; Hasan, Sajibul; Miah, Mohammad Alam;	Prevalence of peste des petits ruminants and concurrent hematological, liver and kidney function test of black Bengal goats reared in Jaintapur, Sylhet district in Bangladesh.					2022
Charsley, Katharine;	Vulnerable brides and transnational Ghar Damads: Gender, risk and ‘adjustment’among Pakistani marriage migrants to Britain	Indian Journal of Gender Studies	12	3-Feb	381-406	2005	Sage Publications India Pvt. Ltd, B-42, Panchsheel Enclave, New Delhi
Abubakar, Muhammad; Irfan, Muhammad; Manzoor, Shumaila;	Peste des petits ruminants in Pakistan; past, present and future perspectives	Journal of animal science and technology	57		8-Jan	2015	Springer
Memon, Hyder Ali; Arain, Muhammad Akhter; Oad, Sarjeet Singh;	The Criminon Model: A New paradigm for Offender Rehabilitation in Pakistan	Journal of Development and Social Sciences	3	4	494-506	2022
Shaheen, Tabinda; Khadam, Nadia;	Life imprisonment: Life or 25 years, a law that requires interpretation, in Pakistan	Cogent Arts & Humanities	9	1	2089491	2022	Taylor & Francis
Shabbir, Aqsa;	Corruption in Infrastructure Procurement-A Study Based on Procurement of Infrastructure Projects in Pakistan					2015	The University of Manchester (United Kingdom)
Hussain, MANZOOR; Malik, M AMJAD; Fatima, ZAHIDA; Yousaf, MR;	Participatory surveillance of livestock diseases in Islamabad capital territory	International Journal of Agriculture and Biology	7	4	567-570	2005
Esmaelizad, Majid; Jelokhani-Niaraki, Saber; Kargar-Moakhar, Rohani;	Phylogenetic analysis of peste des petits ruminants virus (PPRV) isolated in Iran based on partial sequence data from the fusion (F) protein gene	Turkish Journal of Biology	35	1	45-50	2011
Anees, Muhammad; Muhammad, Khushi; Rabbani, Masood; Younus, Muhammad; Nazir, Jawad; Hanif, K; Ghafoor, Aamir; Yaqoob, Muhammad;	EFFECT OF VARIOUS FORMULATIONS OF PESTE DES PETITS RUMINANTS VIRUS VACCINES ON THE DURATION OF IMMUNITY IN GOATS.	Science International	26	3		2014
Muhammad Abubakar, Muhammad Abubakar; Muhammad Irfan, Muhammad Irfan; Shumaila Manzoor, Shumaila Manzoor;	Peste des petits ruminants in Pakistan; past, present and future perspectives.					2015
Hussain, Abid; Abubakar, Muhammad; Shah, Hassnain; Arshed, Muhammad Javed; Hussain, Manzoor; Afzal, Muhammad;	Socioeconomic impact of foot and mouth disease vaccination in Pakistan	Pak. J. Life Soc. Sci	15	3	183-191	2017
Badshah, Sareer; Mason, Linda; McKelvie, Kenneth; Payne, Roger; Lisboa, Paulo JG;	Risk factors for low birthweight in the public-hospitals at Peshawar, NWFP-Pakistan	BMC public health	8		10-Jan	2008	Springer
Li, Chunling; Khaliq, Nosherwan; Chinove, Leslie; Khaliq, Usama; Oláh, Judit;	Consumers’ Perception of Risk Facets Associated With Fintech Use: Evidence From Pakistan	SAGE Open	13	4	2.15824E+16	2023	SAGE Publications Sage CA: Los Angeles, CA
Khan, MA; Rehman, A; Mahmood, A; Younus, M; Naeem, M; Hassan, FM; Maqbool, A; Nazir, F;	Impact of Prompt Delivery of Veterinary Services on Morbidity and Mortality Rate in the Flocks of Indigenous Goat Farms in Central Punjab, Pakistan	First Asia Dairy Goat Conference	9		205	2012
Rashid, A; Asim, M; Hussain, A;	An outbreak of peste des petits ruminants in goats at district Lahore	J Anim Pl Sci	18	3-Feb	72-5	2008
Khalafalla, Abdelmelik I; Saeed, Intisar K; Ali, Yahia H; Abdurrahman, Magdi B; Kwiatek, Olivier; Libeau, Geneviève; Obeida, Ali Abu; Abbas, Zakia;	An outbreak of peste des petits ruminants (PPR) in camels in the Sudan	Acta tropica	116	2	161-165	2010	Elsevier
Yaqub, T; Shahid, MF; Munir, M; Ali, M; Mukhtar, N; Adid, M;	Comparative efficacy of stabilizers on the thermostability of Peste des petits Ruminants vaccine	J Vaccines Vaccin	7	6		2016
MUKHERJEE, KUNAL;	LECTURER IN ASIAN POLITICS/ASIAN SECURITY DEPARTMENT OF PPR POLITICS, PHILOSOPHY AND RELIGIOUS STUDIES COUNTY SOUTH
ABBAS, T; NADEEM, MA; TANVEER, A; AHMAD, R;	Steel Beach Station Hospital Metal Airport Waiting Chair (CR-03) Phalaris minor) in Pakistan	Planta Daninha	34	4	833-838	2016	Sociedade Brasileira da Ciência das Plantas Daninhas
Younas, Mr Kashif;	Pakistan-SOUTH ASIA-P165982-Pakistan Raises Revenue-Procurement Plan					2020	World Bank Group
Saif-Ud-Din Khan, Dr Allah;	Impact of demographic diversities on the job satisfaction and its consequences: case of academicians in higher learning institutions of Pakistan (application of stepwise multiple regression)					2012
Rasool, Umair; Yin, Xinan; Xu, Zongxue; Padulano, Roberta; Rasool, Muhammad Awais; Siddique, Muhammad Amir; Hassan, Muhammad Azher; Senapathi, Venkatramanan;	Rainfall-driven machine learning models for accurate flood inundation mapping in Karachi, Pakistan	Urban Climate	49		101573	2023	Elsevier
Rafique Khan, Sardar Muhammad; Akhter, Tanveer; Hussain, Mumtaz;	Ethno-veterinary practice for the treatment of animal diseases in Neelum Valley, Kashmir Himalaya, Pakistan	PLoS one	16	4	e0250114	2021	Public Library of Science San Francisco, CA USA
Maryam, Sidra; Rasheed, Tahir; Latif, Asma; ZAHRA, RABAB; ZAHUR, AAMER BIN; Ahsan, Aitezaz; Afzal, Muhammad; Farooq, Umer;	One-step real-time loop-mediated isothermal amplification (RT-LAMP): evaluation and its application for the detection of foot-and-mouth-disease virus and its serotypes	Turkish Journal of Veterinary & Animal Sciences	41	3	435-443	2017
Jamal, Syed M; Ahmed, S; Hussain, Manzoor; Ali, Qurban;	Status of foot-and-mouth disease in Pakistan	Archives of virology	155		1487-1491	2010	Springer
Pestil, Zuleyha; Sait, Ahmet; Ozbaser, Fatma Tulin; Bulut, Hakan;	Molecular epidemiology of peste des petits ruminants cases associated with abortion in sheep and goat in marmara region of Turkey, 2018.	Pakistan Veterinary Journal	40	4		2020
SBP, Karachi;	The State Bank of Pakistan					2009
Bhatti, A; Saad, S; Salimon, MG;	The influence of risks on online shopping behaviour in Pakistan	International Journal of Innovation, Creativity and Change	10	9	310-327	2019
Niazi, Muhammad Azam; Farooq, Umar;	Supply response of Basmati rice in Pakistan.					2019
Tahir, Muhammad; Gen, Li Lu; Ali, Majid; Asif, Muhammad;	Analyzing the trademark protection index of China and Pakistan: A comparative study	International Journal of Law and Politics Studies	4	1	27-31	2022
Çenet, Menderes; Toroglu, Sevil; Keskin, Dilek; Bozok, Fuat;	Pollen analysis and antimicrobial properties of honey samples sold in Western Turkey	Pakistan Journal of Zoology	47	1		2015	AsiaNet Pakistan (Pvt) Ltd.
Gao, Shan; Xu, GuoYong; Zeng, Zan; Lv, JiaNing; Huang, LiYa; Wang, HaoNing; Wang, XiaoLong;	Transboundary spread of peste des petits ruminants virus in western China: A prediction model	PLoS One	16	9	e0257898	2021	Public Library of Science San Francisco, CA USA
Zhang, Shuwen; Liang, Ruirui; Yang, Qiaoling; Yang, Yunfeng; Qiu, Songyin; Zhang, Hui; Qu, Xiaosheng; Chen, Qin; Niu, Bing;	Epidemiologic and import risk analysis of Peste des petits ruminants between 2010 and 2018 in India	BMC Veterinary Research	18	1	419	2022	Springer
Munir, M; Abubakar, M; Khan, MT; Abro, SH;	Comparative efficacy of single radial haemolysis test and countercurrent immunoelectroosmophoresis with monoclonal antibodies-based competitive ELISA for the serology of Peste des Petits Ruminants in sheep and goats.					2009
Gebre, Tsegaye; Deneke, Yosef; Begna, Feyissa;	Seroprevalence and associated risk factors of Peste des Petits Ruminants (PPR) in sheep and goats in four districts of Bench Maji and Kafa Zones, South West Ethiopia	Global Veterinaria	20	6	260-270	2018
Khattak, Iftikhar Alam; Ullah, Naveed; Abbas, M; Paracha, Parvez I; Khan, Saleem;	Prisoners women and children-from nutritional perspective	SARHAD JOURNAL OF AGRICULTURE	24	1	123	2008
Akbar, Aqsa; Akhter, Waheed;	Faculty stress at higher education: A study on the business schools of Pakistan	International Journal of Educational and Pedagogical Sciences	5	1	93-97	2011
Hashmi, Mubashira; Mobin, Mazhar; Siddiqui, Khurram A;	Characteristics of an adult photosensitive cohort	Journal of the Pakistan Medical Association	61	4	388	2011
Tajpara, MM; Kanani, AN; Savsani, HH; Kathiriya, JB; Gohil, PV; Patel, DR; Shah, NM;	Incidence of Peste Des Petits Ruminants Virus infection in Small Ruminants of Saurashtra Region of Gujarat State	Int. J. Curr. Microbiol. App. Sci	10	7	257-269	2021
Islam, Ausraful; Singh, Amitav; Islam, Mohammad Amirul; Majumder, Shankar;	Peste Des Petits Ruminants of Goats, Outbreak and Economic Losses: A Case Study: PPR Outbreak in Goats	Biological Sciences-PJSIR	54	2	76-82	2011
Qadeer, Muhammad Imran; Aslamkhan, Muhammad; Akhtar, Muhammad Shoaib; Ellahi, Fazal;	High Seropositivity of HIV, Hepatitis and Syphilis in Prisoner Blood Donors than the General Population Volunteers from the Punjab, Pakistan–A Longitudinal 13 Years Study	The International Journal of Frontier Sciences				2017	Frontier Science Associates
Rani, Tabinda; Bibi, Hamida; Baloch, Zarmina;	IMPACTS OF INCARCERATION ON WOMEN PRISONERS IN PREVIEW OF STATUTORY AND INTERNATIONAL STANDARDS: A QUALITATIVE STUDY IN PAKISTAN	Russian Law Journal	11	3S	316-324	2023	Фонд поддержки академических инициатив
Muhammad Abubakar, Muhammad Abubakar; Jamal, SM; Khan, MA; Qurban Ali, Qurban Ali;	Peste des Petits Ruminants outbreak in small ruminants of Northern areas of Pakistan.					2008
Ghaffar, Abdul; Ashfaq, Faisal;	Sustainable Goat Farming for Livelihood Improvement in Pakistan: Opportunities, Constrains, and Potential	Sustainable Goat Farming for Livelihood Improvement in South Asia			99	2017	SAARC Agriculture Centre Dhaka, Bangladesh
Muhammad Abubakar, Muhammad Abubakar; Jamal, SM; Khan, MA; Qurban Ali, Qurban Ali;	Peste des petits ruminants outbreak in small ruminants of northern areas of Pakistan.					2010
Hussain, M; Muneer, R; Jahangir, M; Awan, AH; Khokhar, MA; Zahur, AB; Zulfiqar, M; Hussain, A;	Chromatographic strip technology: a pen-side test for the rapid diagnosis of pests des petits ruminants in sheep and goats	OnLine Journal of Biological Sciences (Pakistan)	3	1		2003
Nabi, Habibun; Saeed, Khalid; Shah, Sayyed Rahimullah; Rashid, Muhammad Imran; Akbar, Haroon; Shehzad, Wasim;	EPIDIMIOLOGICAL STUDY OF GASTROINTESTINAL NEMATODES OF GOATS IN DISTRICT SWAT, KHYBER PAKHTUNKHWA, PAKISTAN.	Science International	26	1		2014
Hossain, Farhana;	Study on Complication and Management of PPR					2014	Chittagong Veterinary and Animal Sciences University
Ahmed, Naveed;	The dark side of authority: A critical analysis of anti-corruption frameworks in Pakistan	Law, Social Justice & Global Development Journal	15		18-Jan	2013
Afzal, M;	Improving veterinary service in Pakistan.					2009
Ullah, Ayat; Zeb, Alam; Liu, Jinlong; Mahmood, Nasir; Kächele, Harald;	Transhumant pastoralist knowledge of infectious diseases and adoption of alternative land use strategies in the Hindu-Kush Himalayan (HKH) region of Pakistan	Land Use Policy	109		105729	2021	Elsevier
Tareen, Ajab Khan; Panezai, Muhammad Anwar; Sajjad, Ashif; Achakzai, Jahangir Khan; Kakar, Abdul Manan; Khan, Nazima Yousaf;	Comparative analysis of antioxidant activity, toxicity, and mineral composition of kernel and pomace of apricot (Prunus armeniaca L.) grown in Balochistan, Pakistan	Saudi Journal of Biological Sciences	28	5	2830-2839	2021	Elsevier
Gao, Shan; Xu, GuoYong; Lv, JiaNing; Huang, LiYa; Wang, HaoNing; Wang, XiaoLong;	A prediction for the possibility of the transboundry import of Peste des petits ruminants in western China by validation of transboundry transmission paths	Authorea Preprints				2020	Authorea
Mahajan, Sumit; Agrawal, Rajesh; Kumar, Mahesh; Mohan, Anand; Pande, Nishi;	Risk of seroconversion to peste des petits ruminants (PPR) and its association with species, sex, age and migration	Small Ruminant Research	104	3-Jan	195-200	2012	Elsevier
Muhammad Abubakar, Muhammad Abubakar; Jamal, SM; Manzoor Hussain, Manzoor Hussain; Qurban Ali, Qurban Ali;	Incidence of peste des petits ruminants (PPR) virus in sheep and goat as detected by immuno-capture ELISA (Ic ELISA).					2008
Ali, Muhammad; Ashfaq, Muhammad; Rana, Naureen; Haider, Muhammad Saleem; Amjad, Muhammad;	THE SUSCEPTIBILITY STUDY OF SOME AUBERGINE (Solanum melongena L.) CULTIVARS AGAINST JASSID (Amrasca biguttula biguttula (ISHIDA).	Pakistan Journal of Agricultural Sciences	51	3		2014
Zakian, Amir; Nouri, Mohammad; Kahroba, Houman; Mohammadian, Babak; Mokhber-Dezfouli, Mohammad-Reza;	The first report of peste des petits ruminants (PPR) in camels (Camelus dromedarius) in Iran	Tropical animal health and production	48		1215-1219	2016	Springer
Charsley, Katharine;	Transnational Pakistani connections: Marrying ‘back home’					2013	Routledge
Muhammad Anees, Muhammad Anees; Shabbir, MZ; Khushi Muhammad, Khushi Muhammad; Jawad Nazir, Jawad Nazir; Shabbir, MA; Wensman, JJ; Muhammad Munir, Muhammad Munir;	Genetic analysis of peste des petits ruminants virus from Pakistan.					2013
Muhammad Munir, Muhammad Munir; Muhammad Siddique, Muhammad Siddique; Qurban Ali, Qurban Ali;	Comparative efficacy of standard AGID and precipitinogen inhibition test with monoclonal antibodies based competitive ELISA for the serology of Peste des Petits Ruminants in sheep and goats.					2009
Mahajan, Sumit; Agrawal, Rajesh; Kumar, Mahesh; Mohan, Anand; Pande, Nishi;	Sera status of PPR in nomadic Sheep and Goats of Jammu region	Serotyping of FMD virus from bovine tongue epithelium and virus visualization using Transmission Electron Microscopy	32	2	101-103	2012
Alemu, Biruk; Gari, Getachew; Libeau, Geneviève; Kwiatek, Olivier; Kidane, Menbere; Belayneh, Rediet; Siraw, Bewuket; Wieland, Barbara; Asfaw, Wondwoson; Abdi, Reta D;	Molecular detection and phylogenetic analysis of Peste des petits ruminants virus circulating in small ruminants in eastern Amhara region, Ethiopia	BMC veterinary research	15		9-Jan	2019	Springer
Fawad, Mahnoor; Jilani, Hina; Shaikh, Saba Naveed;	Building partnerships for scaling access to justice for survivors of sexual violence in Pakistan					2018
Kiran Aqil, Kiran Aqil; Muti-ur-Rehman Khan, Muti-ur-Rehman Khan; Asim Aslam, Asim Aslam; Aqeel Javeed, Aqeel Javeed; Rizwan Qayyum, Rizwan Qayyum; Farooq Yousaf, Farooq Yousaf; Farkhanda Yasmeen, Farkhanda Yasmeen; Sohail, ML; Sajid Umar, Sajid Umar;	In vitro antiviral activity of Nigella sativa against peste des petits ruminants (PPR) virus.					2018
Zaidi, Batool; Morgan, S Philip;	In the pursuit of sons: Additional births or sex-selective abortion in Pakistan?	Population and development review	42	4	693	2016	NIH Public Access
Nawaz, Allah; Kundi, Ghulam Muhammad;	Demographic implications for the user‐perceptions of E‐learning in higher education institutions of N‐WFP, Pakistan	The Electronic Journal of Information Systems in Developing Countries	41	1	17-Jan	2010	Wiley Online Library
Muhammad Abubakar, Muhammad Abubakar; Sattorov, N; Shumaila Manzoor, Shumaila Manzoor; Ehtisham-u-Haq Khan, Ehtisham-u-Haq Khan; Manzoor Hussain, Manzoor Hussain; Zahur, A; Muhammad Afzal, Muhammad Afzal; Wensman, JJ;	Detection of antibodies to peste-des-petits-ruminants virus in the semi-domesticated yak.					2019
Muhammad, Ikram; Hanif, Atif; Mansur–ud–Din Ahmad, Imran Najeeb; Mahmood, Altaf; Aslam, Hassaan Bin; Qasim, Muhammad; Shahzad, Khawar Ali; Ahad, Abdul;	Development and Optimization of Multiplex PCR for the Identification of A, O and Asia–1 Serotypes of FMDV in Pakistan	Foot	2014		28-Feb	2013
Das, Mousam; Isore, DP; Joardar, SN; Samanta, I; Mukhopadhayay, SK;	Immunomodulatory effect of levamisole on PPR vaccine in goats and change in haematological profile	Indian Journal of Animal Research	50	3	411-414	2016	Agricultural Research Communication Centre
Khan, Aman Ullah; Melzer, Falk; Hendam, Ashraf; Sayour, Ashraf E; Khan, Iahtasham; Elschner, Mandy C; Younus, Muhammad; Ehtisham-ul-Haque, Syed; Waheed, Usman; Farooq, Muhammad;	Seroprevalence and Molecular Identification of Brucella spp. in bovines in Pakistan—investigating Association with risk factors using machine learning	Frontiers in Veterinary Science	7		594498	2020	Frontiers Media SA
Sakhare, Pramod; Kalyani, Irshadullahkhan; Vihol, Priti; Sharma, Kishan; Solanki, Jayesh; Desai, Dhruv; Makwana, Pushpa;	Seroepidemiology of Peste des Petits Ruminants (PPR) in Sheep and Goats of Southern Districts of Gujarat, India	International journal of current microbiology and applied science	8	11	1552-65	2019
Rahman, M; Hossain, M; Ahsan, M; Khokon, M; Kibria, ASMG;	Prevalence of PPR and its effective treatment in goats of Pabna district of Bangladesh	International Journal of Aquaculture and Fishery Sciences	4		418-422	2011
Shah, Qasim Ali; Nawab, Bahadar; Mehmood, Tahir;	The Role of Stakeholders in Post Conflict Peacebuilding in Swat, Pakistan.	Lex Localis-Journal of Local Self-Government	18	1		2020
