# Supplementary material for: Recapitulation of Peste des Petits Ruminants (PPR) Prevalence in Small Ruminant Populations of Pakistan from 2004 to 2023: A Systematic Review and Meta-Analysis
Source: Vet Sci. 2024 Jun 19;11(6):280. doi: 10.3390/vetsci11060280 (PMC11209094; doi:10.3390/vetsci11060280)
Supplement: Supplementary file 1 [file vetsci-11-00280-s001.zip › S.4.csv]

Authors	Title	Publication	Volume	Number	Pages	Year	Publisher
Munibullah, Munibullah; Li, Yan-min; Munib, Kainat; Zhang, Zhi-dong;	Regional epidemiology and associated risk fators of peste des petits ruminants in Asia-a review.					2022
Kabir, Abdul; Abro, Dildar Hussain Kalhoro Shahid Hussain; Kalhoro, Muhammad Saleem; Yousafzai, Haider Ali; Shams, Sheeba; Khan, Ihsan Ullah; Lochi, Ghulam Murtaza; Mazari, Muhammad Qasim; Baloch, Muhammad Waseem; Lund, Arab Khan;	1. Peste des petits ruminants: A review	Pure and Applied Biology (PAB)	8	2	1214-1222	2019
Ahsan, A; Usman, M; Ullah, I; Zahur, AB; Malik, AR;	Molecular diagnostic assays for the detection of peste des petits ruminants virus: a concise review	Veterinary Sciences: Research and Reviews	3	3	53-57	2017
Asim, M; Rashid, A; Chaudhary, AH;	Effect of various stabilizers on titre of lyophilized live-attenuated Peste des petits ruminants (PPR) vaccine.	Pakistan Veterinary Journal	28	4		2008
Shahriari, Reza; Khodakaram-Tafti, Azizollah; Mohammadi, Ali;	Molecular characterization of Peste des Petits ruminants virus isolated from four outbreaks occurred in southern Iran	BMC veterinary research	15		1-6	2019	Springer
Taylor, WP; Barrett, T;	Rinderpest and peste des petits ruminants	Diseases of Sheep	61		450-469	2007	Wiley Online Library
Sakhare, Pramod; Kalyani, Irshadullahkhan; Vihol, Priti; Sharma, Kishan; Solanki, Jayesh; Desai, Dhruv; Makwana, Pushpa;	Seroepidemiology of Peste des Petits Ruminants (PPR) in Sheep and Goats of Southern Districts of Gujarat, India	International journal of current microbiology and applied science	8	11	1552-65	2019
Wensman, Jonas Johansson; Abubakar, Muhammad; Shabbir, Muhammad Zubair; Rossiter, Paul;	Peste des petits ruminants in wild ungulates	Tropical animal health and production	50	8	1815-1819	2018	Springer
Brüning-Richardson, Anke; Akerblom, Lennart; Klingeborn, Berndt; Anderson, John;	Improvement and development of rapid chromatographic strip-tests for the diagnosis of rinderpest and peste des petits ruminants viruses	Journal of virological methods	174	1-2	42-46	2011	Elsevier
Khaskheli, Asad Ali; Khaskheli, M Ibrahim; Khaskheli, Allahjurio; Khaskheli, Gulbhar; Abro, Rani; Barham, Ghulam Shabir;	Clinical prevalence of peste des petits ruminants (PPR) disease in small ruminants at the urban areas of hyderabad, Sindh	Journal of Basic and Applied Sciences	13		281-286	2017
Gebre, Tsegaye; Deneke, Yosef; Begna, Feyissa;	Seroprevalence and associated risk factors of Peste des Petits Ruminants (PPR) in sheep and goats in four districts of Bench Maji and Kafa Zones, South West Ethiopia	Global Veterinaria	20	6	260-270	2018
Manzoor, S; Bahadur, SUK; Talib, U; Arshad, MJ; Abubakar, M; Zahur, AB;	Differential diagnosis of orf from peste des petits ruminants; an example from field	Res. J. Vet. Pract	6	2	10-13	2018
Munir, Muhammad; Zohari, Siamak; Berg, Mikael;	Molecular biology and pathogenesis of peste des petits ruminants virus					2012	Springer Science & Business Media
Muthuchelvan, Dhanavelu; De, Ankan; Debnath, Bikas; Choudhary, Dheeraj; Venkatesan, Gnanavel; Rajak, Kaushal Kishore; Sudhakar, Shashi Bhusan; Himadri, Divakar; Pandey, Awadh Bihari; Parida, Satya;	Molecular characterization of peste-des-petits ruminants virus (PPRV) isolated from an outbreak in the Indo-Bangladesh border of Tripura state of North-East India	Veterinary microbiology	174	3-4	591-595	2014	Elsevier
Muhammad Abubakar, Muhammad Abubakar; Jamal, SM; Khan, MA; Qurban Ali, Qurban Ali;	Peste des petits ruminants outbreak in small ruminants of northern areas of Pakistan.					2010
Shaila, MS; Shamaki, David; Forsyth, Morag A; Diallo, Adama; Goatley, Lynnette; Kitching, RP; Barrett, Thomas;	Geographic distribution and epidemiology of peste des petits ruminants viruses	Virus research	43	2	149-153	1996	Elsevier
Rashid, A; Asim, M; Hussain, A;	An outbreak of peste des petits ruminants in goats at district Lahore	J Anim Pl Sci	18	2-3	72-5	2008
Singh, RP;	Control strategies for peste des petits ruminants in small ruminants of India	Revue Scientifique et Technique-OIE	30	3	879	2011
Fine, Amanda E; Pruvot, Mathieu; Benfield, Camilla TO; Caron, Alexandre; Cattoli, Giovanni; Chardonnet, Philippe; Dioli, Maurizio; Dulu, Thomas; Gilbert, Martin; Kock, Richard;	Eradication of peste des petits ruminants virus and the wildlife-livestock interface	Frontiers in Veterinary Science	7		50	2020	Frontiers Media SA
Elhaig, Mahmoud M; Selim, Abdelfattah; Mandour, Ahmad S; Schulz, Claudia; Hoffmann, Bernd;	Prevalence and molecular characterization of peste des petits ruminants virus from Ismailia and Suez, Northeastern Egypt, 2014–2016	Small ruminant research	169		94-98	2018	Elsevier
Güler, Leyla; Şevik, Murat; Hasöksüz, Mustafa;	Phylogenetic analysis of peste des petits ruminants virus from outbreaks in Turkey during 2008-2012	Turkish Journal of Biology	38	5	671-678	2014
Muhammad Abubakar, Muhammad Abubakar; Aamir Zahur, Aamir Zahur; Muhammad Afzal, Muhammad Afzal; Qurban Ali, Qurban Ali; Gonzales, J;	Peste des petits ruminants (PPR) in Pakistan: analysis of a national level serological data.					2017
Yaqub, T; Shahid, MF; Munir, M; Ali, M; Mukhtar, N; Adid, M;	Comparative efficacy of stabilizers on the thermostability of Peste des petits Ruminants vaccine	J Vaccines Vaccin	7	6		2016
Singh, RP;	Strategic control of peste des petits ruminants	Vet. Livest. Sect. Bluepr. Capacity Build			327-345	2012
Muhammad Usman, Muhammad Usman; Aitezaz Ahsan, Aitezaz Ahsan; Tahir Rasheed, Tahir Rasheed; Umer Farooq, Umer Farooq; Ameen, Muhammad Kamran; Zahur, A; Khan, SH;	Genetic characterization of peste des petits ruminants virus circulating in different regions of Pakistan based on nucleocapsid gene sequence.					2019
Kumar, Naveen; Maherchandani, Sunil; Kashyap, Sudhir Kumar; Singh, Shoor Vir; Sharma, Shalini; Chaubey, Kundan Kumar; Ly, Hinh;	Peste des petits ruminants virus infection of small ruminants: a comprehensive review	Viruses	6	6	2287-2327	2014	MDPI
Kumar, K Senthil; Babu, Aravindh; Sundarapandian, G; Roy, Parimal; Thangavelu, A; Kumar, K Siva; Arumugam, R; Chandran, NDJ; Muniraju, Murali; Mahapatra, Mana;	Molecular characterisation of lineage IV peste des petits ruminants virus using multi gene sequence data	Veterinary microbiology	174	1-2	39-49	2014	Elsevier
Banyard, Ashley C; Parida, Satya;	Molecular epidemiology of peste des petits ruminants virus	Peste des petits ruminants virus			69-93	2014	Springer
Ferhat Abbas, Ferhat Abbas; Asad Ullah, Asad Ullah; Awan, MA; Tariq, MM; Mumtaz Ali, Mumtaz Ali; Khan, FA; Bajwa, MA; Zafar Ahmad, Zafar Ahmad; Nadeem Rashid, Nadeem Rashid; Abdul Wadood, Abdul Wadood;	Production of tissue culture based peste des petits ruminants (PPR) vaccine at CASVAB, Quetta, Pakistan.					2012
Rahman, Aziz-ul-; Munir, Muhammad; Shabbir, Muhammad Zubair;	A comparative phylogenomic analysis of peste des petits ruminants virus isolated from wild and unusual hosts	Molecular Biology Reports	46	5	5587-5593	2019	Springer
Clarke, Brian Donald; Islam, Mohammad Rafiqul; Yusuf, Mohammad Abu; Mahapatra, Mana; Parida, Satya;	Molecular detection, isolation and characterization of Peste‐des‐petits ruminants virus from goat milk from outbreaks in Bangladesh and its implication for eradication strategy	Transboundary and emerging diseases	65	6	1597-1604	2018	Wiley Online Library
Nikmal Azizi, Ahmad Farid;	Peste des petits ruminants in Afghanistan					2010	Kansas State University
Riaz, Rimsha; Zahid, Saira; Khan, Muhammad Sarwar;	Immunoinformatics approach to design next-generation epitope-based peptide vaccine against Peste des Petits Ruminants Virus (PPRV)	Process Biochemistry	130		440-454	2023	Elsevier
Rahman, Aziz-Ul-; Dhama, Kuldeep; Ali, Qasim; Hussain, Irshad; Oneeb, Muhammad; Chaudhary, Umar; Wensman, Jonas Johansson; Shabbir, Muhammad Zubair;	Peste des petits ruminants in large ruminants, camels and unusual hosts	Veterinary Quarterly	40	1	35-42	2020	Taylor & Francis
Prajapati, Meera; Shrestha, Swoyam Prakash; Kathayat, Dipak; Dou, Yongxi; Li, Yanmin; Zhang, Zhidong;	Serological investigations of Peste des Petits Ruminants in cattle of Nepal	Veterinary Medicine and Science	7	1	122-126	2021	Wiley Online Library
Iqbal, Abdullah; Abubakar, Muhammad; Manzoor, Shumaila; Ameen, Muhammad Kamran; Faryal, Rani;	Comparative Effects of Deworming, Mineral and Vitamin Supplementation on Humoral Response against Peste de Petits Ruminants Vaccine in Goats	Pakistan Journal of Zoology	55	1	441	2023	AsiaNet Pakistan (Pvt) Ltd.
Parvez, Md Anowar; Khatun, Rokeya; Al Noman, Md Abdullah;	Prevalence and associated risk factors of Peste des Petits Ruminants (PPR) in goats in Chittagong district, Bangladesh	Research Journal for Veterinary Practitioners	2	1s	14-17	2014
Ashiq, Samina; Hussain, Zulkifal; Abubakar, Muhammad; Saleha, Shamim; Javed, Muhammad;	RNA Extraction of Peste Des Petits Ruminants Virus (PPRV) from Clinical Samples using Tri-Reagent and Acid Guanidinium Thiocyanate–Phenol–Chloroform Methods	RNA	260		280	2010
Chaman, Sadia; Khan, Farrakh Zia; Khokhar, Rabia; Maab, Husnul; Qamar, Shaista; Zahid, Sahar; Ahmad, Mobasher; Hussain, Khalid;	Cytotoxic and antiviral potentials of Euphorbia milii var. splendens leaf against Peste des petits ruminant virus	Tropical Journal of Pharmaceutical Research	18	7	1507-1511	2019
Munir, Muhammad; Zohari, Siamak; Berg, Mikael; Munir, Muhammad; Zohari, Siamak; Berg, Mikael;	Epidemiology and distribution of peste des petits ruminants	Molecular Biology and Pathogenesis of Peste des Petits Ruminants Virus			69-104	2013	Springer
Ullah, R Wasee; Zahur, A Bin; Irshad, H; Latif, A; Dasti, J Iqbal; Malik, A Rashid; Afzal, M;	Detection of Peste des Petits Ruminants Virus genome in fecal material of goats after an outbreak in Punjab Province of Pakistan: A longitudinal study	Sri Lanka Journal of Food and Agriculture	1	2		2015	Sri Lanka Council for Agricultural Research Policy (SLCARP)
Esmaelizad, Majid; Jelokhani-Niaraki, Saber; Kargar-Moakhar, Rohani;	Phylogenetic analysis of peste des petits ruminants virus (PPRV) isolated in Iran based on partial sequence data from the fusion (F) protein gene	Turkish Journal of Biology	35	1	45-50	2011
Mahajan, Sumit; Agrawal, Rajesh; Kumar, Mahesh; Mohan, Anand; Pande, Nishi;	Risk of seroconversion to peste des petits ruminants (PPR) and its association with species, sex, age and migration	Small Ruminant Research	104	1-3	195-200	2012	Elsevier
Alemu, Biruk; Gari, Getachew; Libeau, Geneviève; Kwiatek, Olivier; Kidane, Menbere; Belayneh, Rediet; Siraw, Bewuket; Wieland, Barbara; Asfaw, Wondwoson; Abdi, Reta D;	Molecular detection and phylogenetic analysis of Peste des petits ruminants virus circulating in small ruminants in eastern Amhara region, Ethiopia	BMC veterinary research	15		1-9	2019	Springer
Sharawi, SS; Yousef, MR; Al-Hofufy, AN; Al-Blowi, MH;	Isolation, serological and real time PCR diagnosis of peste des petites ruminants virus in naturally exposed Arabian Gazelle in Saudi Arabia.	Veterinary World	3	21		2010
Sen, Arnab; Saravanan, Paramasivam; Balamurugan, Vinayagamurthy; Rajak, Kaushal Kishor; Sudhakar, Shashi Bhushan; Bhanuprakash, Veerakyathappa; Parida, Satya; Singh, Raj Kumar;	Vaccines against peste des petits ruminants virus	Expert review of vaccines	9	7	785-796	2010	Taylor & Francis
Kock, RA; Orynbayev, MB; Sultankulova, KT; Strochkov, VM; Omarova, ZD; Shalgynbayev, EK; Rametov, NM; Sansyzbay, AR; Parida, S;	Detection and genetic characterization of lineage IV peste des petits ruminant virus in Kazakhstan	Transboundary and emerging diseases	62	5	470-479	2015	Wiley Online Library
Farougou, Souaibou; Gagara, Mariama; Mensah, Guy A;	Prevalence of peste des petits ruminants in the arid zone in the Republic of Niger	Onderstepoort Journal of Veterinary Research	80	1	1-6	2013	AOSIS
Bardhan, D; Kumar, S; Anandsekaran, G; Chaudhury, JK; Meraj, M; Singh, RK; Verma, MR; Kumar, D; Kumar, PTN; Lone, S Ahmed;	The economic impact of peste des petits ruminants in India	Rev. Sci. Tech. Off. Int. Epiz	36	1	245-263	2017
Mantip, Samuel E; Shamaki, David; Farougou, Souabou;	Peste des petits ruminants in Africa: meta-analysis of the virus isolation in molecular epidemiology studies	Onderstepoort Journal of Veterinary Research	86	1	1-15	2019	AOSIS Publishing
Muse, Epaphras A; Karimuribo, Esron D; Misinzo, Gerald; Mellau, Lesakit SB; Msoffe, Peter LM; Gitao, George C; Swai, Emmanuel S; Albano, Mbyuzi O;	Epidemiological investigation into the introduction and factors for spread of Peste des Petits Ruminants, southern Tanzania: Proceeding	Onderstepoort Journal of Veterinary Research	79	2	1-6	2012	AOSIS
Gulyaz, V; Ozkul, A;	Pathogenicity of a local peste des petits ruminants virus isolate in sheep in Turkey	Tropical animal health and production	37	7	541	2005	Springer Nature BV
Zhang, Shuwen; Liang, Ruirui; Yang, Qiaoling; Yang, Yunfeng; Qiu, Songyin; Zhang, Hui; Qu, Xiaosheng; Chen, Qin; Niu, Bing;	Epidemiologic and import risk analysis of Peste des petits ruminants between 2010 and 2018 in India	BMC Veterinary Research	18	1	419	2022	Springer
Mapaco, Lourenço; Monjane, Iolanda; Fafetine, José; Arone, Dercília; Caron, Alexandre; Chilundo, Abel; Quembo, Carlos; Carrilho, Maria Do Carmo; Nhabomba, Virginia; Zohari, Siamak;	Peste des Petits Ruminants virus surveillance in domestic small ruminants, Mozambique (2015 and 2017)	Frontiers in veterinary science	6		370	2019	Frontiers Media SA
Wang, Jing; Wang, Peng; Wang, ChangShun;	Molecular evolution of N gene part sequence in peste des petits ruminants virus.	Chinese Journal of Veterinary Science	37	12	2304-2309	2017	Editorial Board Chinese Journal of Veterinary Science
Banyard, Ashley C; Wang, Zhiliang; Parida, Satya;	Peste des petits ruminants virus, eastern Asia	Emerging infectious diseases	20	12	2176	2014	Centers for Disease Control and Prevention
Sharma, S; Saravanan, P; Mahajan, V; Patil, PK; Bansal, BK; Sandhu, KS;	Epidemiological status of Pestes des Petits Ruminants (PPR) virus infection in small ruminants of Punjab, India.	Veterinary Practitioner	17	2		2016
Chauhan, Harshad C; Lambade, PS; Arnab Sen, Arnab Sen; Dadawala, Abidali I; Ranaware, Pradeep B; Bharatsingh Chandel, Bharatsingh Chandel; Joshi, Dilip V; Patel, Sandeep S; Kumar Pankaj, Kumar Pankaj; Shah, Nalinkant M;	The use of pathological and histopathological techniques in the diagnosis of peste des petits ruminants in India.					2011
Niamat, Yasmin; Habib, Mudasser; Mohiuddin, Mudassar; Shah, Muhammad Salahuddin;	Loop-Mediated Isothermal Amplification Assay for Peste des Petits Ruminants Virus Detection and its Comparison with RT-PCR.	Pakistan Veterinary Journal	39	1		2019
Kerur, N; Jhala, MK; Joshi, CG;	Genetic characterization of Indian peste des petits ruminants virus (PPRV) by sequencing and phylogenetic analysis of fusion protein and nucleoprotein gene segments	Research in veterinary science	85	1	176-183	2008	Elsevier
DIK, Irmak; ORBAY, H Furkan; OZGUR, Fatma Beril; DIK, Burak;	The Effect of the Combination of Peste Des Petits Ruminants (PPR) Vaccine with Different Doses of Lentinan on Cytokines and Antibody Levels of Sheep.	Pakistan Veterinary Journal	43	4		2023
Munir, M;	Role of wild small ruminants in the epidemiology of peste des petits ruminants	Transboundary and emerging diseases	61	5	411-424	2014	Wiley Online Library
Gurcay, Metin; Kızıl, O; Baydar, Ersoy;	Peste des petits ruminants (PPR) virus infections in goats in the Eastern Anatolia of Turkey.					2013
Liu, F; Li, J; Li, L; Liu, Y; Wu, X; Wang, Z;	Peste des petits ruminants in China since its first outbreak in 2007: A 10‐year review	Transboundary and emerging diseases	65	3	638-648	2018	Wiley Online Library
Kwiatek, Olivier; Minet, Cécile; Grillet, Colette; Hurard, Corinne; Carlsson, E; Karimov, B; Albina, Emmanuel; Diallo, Adama; Libeau, Geneviève;	Peste des petits ruminants (PPR) outbreak in Tajikistan	Journal of comparative pathology	136	2-3	111-119	2007	Elsevier
Akter, Mst Nazia; Nooruzzaman, Mohammed; Begum, Shahana; Begum, Jahan Ara; Islam, Mohammad Rafiqul; Cattoli, Giovanni; Dundon, William G; Chowdhury, Emdadul Haque;	EVOLUTIONARY ANALYSIS OF PESTE DES PETITS RUMINANTS VIRUS IN BANGLADESH DURING 2008-2017	Sustainable Animal Production and Health			96	2021
Muhammad Abubakar, Muhammad Abubakar; Jamal, SM; Manzoor Hussain, Manzoor Hussain; Qurban Ali, Qurban Ali;	Incidence of peste des petits ruminants (PPR) virus in sheep and goat as detected by immuno-capture ELISA (Ic ELISA).					2008
El-Yuguda, Abdul-Dahiru; Saka, Saheed Baba; Ambali, Abdul Ganiyu; Egwu, Godon O;	Seroprevalence of peste des petits ruminants among domestic small and large ruminants in the semi-arid region of North-eastern Nigeria	Veterinary World	6	10	807	2013	Veterinary World
Bao, Jingyue; Wang, Qinghua; Li, Lin; Liu, Chunju; Zhang, Zhicheng; Li, Jinming; Wang, Shujuan; Wu, Xiaodong; Wang, Zhiliang;	Evolutionary dynamics of recent peste des petits ruminants virus epidemic in China during 2013–2014	Virology	510		156-164	2017	Elsevier
Zakian, A; Nouri, M; Faramarzian, K; Tehrani Sharif, M; Rezaie, A; Mokhber Dezfouli, M;	Comprehensive review on peste des petits ruminants [PPR] disease in ruminants and camels: with emphasis on clinical signs and histopathological finding	J Vet Sci Med Diagn 5	4		2	2016
Yousaf, Adnan; Anwar, Dad Muhammad; Ahmed, Mehtab; Qaiser, Imran; Rabbani, Rasheed Ahmed; Berjang, Ajeet Sing; Kumar, Lookesh; Habib, Faiza;	Diagnosis and Control of Peste Des Petits (PPR) in Small Ruminants: A Comprehensive Review	Animal and Veterinary Sciences	11	5	111-127	2023	Science Publishing Group
Ali, YH; Intisar, KS; Khalafalla, AI;	Outbreaks of Peste des petits ruminants in two different localities in Sudan	Journal of Veterinary Medicine and Animal Health	6	6	174-177	2014	Academic Journals
El-Yuguda, A; Chabiri, L; Adamu, F; Baba, SS;	Peste des petits ruminants virus (PPRV) infection among small ruminants slaughtered at the central abattoir, Maiduguri, Nigeria	Sahel Journal of Veterinary Science	8	2	93-96	2010
Gari, Getachew; Serda, Biressaw; Negesa, Dejene; Lemma, Fethu; Asgedom, Hagos;	Serological investigation of peste des petits ruminants in east Shewa and Arsi Zones, Oromia Region, Ethiopia	Veterinary medicine international	2017			2017	Hindawi
Şevik, Murat; Oz, Mustafa Emin;	Detection of Peste des petits ruminants virus RNA in Culicoides imicola (Diptera: Ceratopogonidae) in Turkey	Veterinaria Italiana	55	2	173-177	2019
Raheel, R; Ashraf, M; Javeed, A; Bashir, R; Munir, N; Altaf, I;	Evaluation of antiviral and cytotoxic potential of ethanolic extract of Acacia nilotica against peste des petits ruminants virus in vitro cell culture	The Indian Journal of Animal Sciences	86	11	1274-1275	2016
Kgotlele, Tebogo; Macha, ES; Kasanga, CJ; Kusiluka, LJM; Karimuribo, ED; Van Doorsselaere, J; Wensman, Jonas Johansson; Munir, Muhammad; Misinzo, Gerald;	Partial genetic characterization of peste des petits ruminants virus from goats in northern and eastern Tanzania	Transboundary and emerging diseases	61		56-62	2014	Wiley Online Library
Sait, Ahmet; Dagalp, Seval Bilge;	Molecular analysis of Peste des Petits Ruminants Virus from outbreak in Turkey during 2010-2012	Journal of the Hellenic Veterinary Medical Society	70	3	1617-1624	2019
Munir, M;	Genetic analysis of peste des petits ruminants virus from Pakistan					2013	BMC
Matin, MA; Rafi, MA;	Present status of rinderpest diseases in Pakistan	Journal of Veterinary Medicine, Series B	53		26-28	2006	Wiley Online Library
Li, Lingxia; Cao, Xiaoan; Wu, Jinyan; Dou, Yongxi; Meng, Xuelian; Liu, Dan; Liu, Yongsheng; Shang, Youjun; Liu, Xiangtao;	Epidemic and evolutionary characteristics of peste des petits ruminants virus infecting Procapra przewalskii in Western China	Infection, Genetics and Evolution	75		104004	2019	Elsevier
Arslan, Tariq; Kiran, Aqil; Zeeshan, Akbar; Khawar, Mahboob; Adeel, Sarfraz; Rehan, Rafique; Faraz, Nasir; Shahida, Parveen;	Peste des petits ruminants (PPR) in small ruminants-a clinical, haemato-serological and pathological aspects.	International Journal of Veterinary Science	3	4	206-209	2014	Faculty of Agriculture, Nnamdi Azikiwe University
Abubakar, Muhammad; Mehmood, Farida; Jeelani, Aeman; Arshed, Muhammad Javed;	Application of PCR in Diagnosis of Peste des Petits Ruminants Virus (PPRV)	Polymerase Chain Reaction				2012	IntechOpen
Ul-Rahman, Aziz; Abubakar, Muhammad; Raza, Muhammad Asif; Wensman, Jonas Johansson;	Expansion in host dynamics of peste des petits ruminants: Potential attribute of outbreaks in disease-endemic settings	Acta Tropica	234		106609	2022	Elsevier
Toplu, N;	Characteristic and non-characteristic pathological findings in peste des petits ruminants (PPR) of sheep in the Ege district of Turkey	Journal of comparative Pathology	131	2-3	135-141	2004	Elsevier
Zeng, Zan; Gao, Shan; Wang, Hao-Ning; Huang, Li-Ya; Wang, Xiao-Long;	A predictive analysis on the risk of peste des petits ruminants in livestock in the Trans-Himalayan region and validation of its transboundary transmission paths	PLoS One	16	9	e0257094	2021	Public Library of Science San Francisco, CA USA
Idoga, Enokela S; Armson, Bryony; Alafiatayo, Ruth; Ogwuche, Adah; Mijten, Erik; Ekiri, Abel B; Varga, Gabriel; Cook, Alasdair JC;	A review of the current status of peste des petits ruminants epidemiology in small ruminants in Tanzania	Frontiers in Veterinary Science	7		592662	2020	Frontiers Media SA
Bao, Jingyue; Wang, Zhiliang; Li, Lin; Wu, Xiaodong; Sang, Peiwangjie; Wu, Guozhen; Ding, Guoyi; Suo, Longciren; Liu, Chunju; Wang, Junwei;	Detection and genetic characterization of peste des petits ruminants virus in free-living bharals (Pseudois nayaur) in Tibet, China	Research in veterinary science	90	2	238-240	2011	Elsevier
Hoffmann, B; Wiesner, H; Maltzan, J; Mustefa, R; Eschbaumer, M; Arif, FA; Beer, M;	Fatalities in wild goats in Kurdistan associated with Peste des Petits Ruminants virus	Transboundary and emerging diseases	59	2	173-176	2012	Wiley Online Library
Padhi, Abinash; Ma, Li;	Genetic and epidemiological insights into the emergence of peste des petits ruminants virus (PPRV) across Asia and Africa	Scientific reports	4	1	7040	2014	Nature Publishing Group UK London
Khokhar, MA; Zahur, AB; Zulfiqar, M;	Chromatographic Strip Technology: A Pen-side Test for the Rapid Diagnosis of Peste Des Petits Ruminants in Sheep and Goats M. Hussain, R. Muneer, M. Jahangir," AH Awan	Online Journal of Biological Sciences	3	1	1-7	2003
Swai, Emmanuel Senyael; Kapaga, A; Kivaria, F; Tinuga, D; Joshua, G; Sanka, P;	Prevalence and distribution of Peste des petits ruminants virus antibodies in various districts of Tanzania	Veterinary Research Communications	33	8	927-936	2009	Springer
Singh, Raj Kumar; Balamurugan, Vinayagamurthy; Bhanuprakash, Veerakyathappa; Sen, Arnab; Saravanan, Paramasivam; Yadav, M Pal;	Possible control and eradication of peste des petits ruminants from India: technical aspects	Vet Ital	45	3	449-462	2009
Zhu, Zixiang; Zhang, Xiaocui; Adili, Gulizhati; Huang, Jiong; Du, Xiaoli; Zhang, Xiangle; Li, Pengfei; Zheng, Xueguang; Liu, Xiangtao; Zheng, Haixue;	Genetic characterization of a novel mutant of peste des petits ruminants virus isolated from Capra ibex in China during 2015	BioMed Research International	2016			2016	Hindawi
ur Rahman, Anees; Mirani, Amjad Hussain; Khan, Momin; Bukero, Abdul Hafeez; Rahman, Ibad Ur; Ibrahim, Muhammad; Riaz, Mian Syed; Sadiq, Muhammad; Nawaz, Shahab Ahmad; Solangi, Nisar Ahmed;	Peste Des Petits Ruminants: A Major Threat to Small Ruminant Health and Production	Journal of Survey in Fisheries Sciences			15-20	2024
EFSA Panel on Animal Health and Welfare (AHAW);	Scientific opinion on peste des petits ruminants	Efsa Journal	13	1	3985	2015	Wiley Online Library
Gaafar, Bothina; Ali, Sumaia A; Abd-Elrahman, Khoubieb Ali; Almofti, Yassir A;	Immunoinformatics approach for multiepitope vaccine prediction from H, M, F, and N proteins of Peste des Petits ruminants virus	Journal of Immunology Research	2019			2019	Hindawi
Omani, RN; Gitao, GC; Gachohi, J; Gathumbi, PK; Bwihangane, BA; Abbey, K; Chemweno, VJ;	Peste des petits ruminants (PPR) in dromedary camels and small ruminants in Mandera and Wajir Counties of Kenya	Advances in virology	2019			2019	Hindawi
Chen, Weiye; Hu, Sen; Qu, Linmao; Hu, Qianqian; Zhang, Qian; Zhi, Haibing; Huang, Kehe; Bu, Zhigao;	A goat poxvirus-vectored peste-des-petits-ruminants vaccine induces long-lasting neutralization antibody to high levels in goats and sheep	Vaccine	28	30	4742-4750	2010	Elsevier
Hussain, M; Irshad, H; Khan, MQ;	Laboratory diagnosis of transboundary animal diseases in Pakistan	Transboundary and emerging diseases	55	5‐6	190-195	2008	Wiley Online Library
Nizamani, Zaheer Ahmed; Servan de Almeida, Renata; Albina, Emmanuel; Parveen, F; Libeau, Geneviève;	In vitro study of lymphotropic and immunomodulatory properties of the peste des petits ruminants virus (pprv)					2014
Afzal, Saba; Raza, Sohail; Rabbani, Masood; Firyal, Sehrish; Altaf, Imran; Naeem, Zahra;	Antiviral potential of ivermectin against Peste des Petits ruminants virus (PPRV).					2021
Kardjadj, Moustafa; Kouidri, Brahim; Metref, Djamil; Luka, Pam Dachung; Ben-Mahdi, Meriem Hind;	Seroprevalence, distribution and risk factor for peste des petits ruminants (PPR) in Algeria	Preventive Veterinary Medicine	122	1-2	205-210	2015	Elsevier
Hu, Qianqian; Chen, Weiye; Huang, Kehe; Baron, Michael D; Bu, Zhigao;	Rescue of recombinant peste des petits ruminants virus: creation of a GFP-expressing virus and application in rapid virus neutralization test	Veterinary research	43		1-8	2012	Springer
Rahman, Mohammed Z; Haider, Najmul; Gurley, Emily S; Ahmed, Sadia; Osmani, Mozaffar G; Hossain, Muhammad B; Islam, Ariful; Khan, Shahneaz A; Hossain, Mohammad Enayet; Epstein, Jonathan H;	Epidemiology and genetic characterization of Peste des petits ruminants virus in Bangladesh	Veterinary medicine and science	4	3	161-171	2018	Wiley Online Library
Saeed, Intisar Kamil; Ali, Yahia Hassan; AbdulRahman, Magdi Badawi; Mohammed, Zakia Abas; Osman, Halima Mohammed; Taha, Khalid Mohammed; Musa, Mohammed Zain; Khalafalla, AbdelMelik Ibrahim;	Mixed infection of peste des petits ruminants virus (PPRV) and other respiratory viruses in dromedary camels in Sudan, an abattoir study	Tropical Animal Health and Production	47		995-998	2015	Springer
Munir, Muhammad; Zohari, Siamak; Berg, Mikael; Munir, Muhammad; Zohari, Siamak; Berg, Mikael;	Replication and virulence determinants of peste des petits ruminants virus	Molecular biology and pathogenesis of peste des petits ruminants virus			23-32	2013	Springer
El-Yuguda, AD; Abubakar, MB; Nabi, AB; Andrew, A; Baba, SS;	Outbreak of peste des petits ruminant in an unvaccinated sahel goat farm in Maiduguri, Nigeria	African Journal of Biomedical Research	12	1	83-87	2009
Saravanan, P; Sen, A; Balamurugan, V; Rajak, KK; Bhanuprakash, V; Palaniswami, KS; Nachimuthu, K; Thangavelu, A; Dhinakarraj, G; Hegde, Raveendra;	Comparative efficacy of peste des petits ruminants (PPR) vaccines	Biologicals	38	4	479-485	2010	Elsevier
Samina, Ashiq; Zulkifal, Hussain; Muhammad, Abubakar; Shamim, Saleha; Arshed, MJ; Qurban, Ali;	RNA extraction of peste des petits ruminants virus (PPRV) from clinical samples using Tri-reagent and Acid guanidinium thiocyanate-phenol-chloroform methods.	Pakistan Journal of Life and Social Sciences	8	2	156-158	2010	Elite Scientific Forum
Yirga, Andnet; Jemberu, Wudu T; Lyons, Nicholas; Gebru, Alemseged; Akililu, Fasil; Rushton, Jonathan;	Post-vaccination herd immunity against peste des petits ruminants and inter-vaccination population turnover in small ruminant flocks in northwest Ethiopia	Preventive veterinary medicine	174		104850	2020	Elsevier
SowjanyaKumari, S; Akshata, N; Balamurugan, V;	Peste des petits ruminants in atypical hosts and wildlife: Systematic review and meta-analysis of the prevalence between 2001 and 2021	Archives of Razi Institute	76	6	1589	2021	Razi Vaccine and Serum Research Institute
Diallo, Adama; Barrett, Thomas; Barbron, Monique; Subbarao, Shaila M; Taylor, William P;	Differentiation of rinderpest and peste des petits ruminants viruses using specific cDNA clones	Journal of Virological Methods	23	2	127-136	1989	Elsevier
Muniraju, Murali; Munir, Muhammad; Parthiban, AravindhBabu R; Banyard, Ashley C; Bao, Jingyue; Wang, Zhiliang; Ayebazibwe, Chrisostom; Ayelet, Gelagay; El Harrak, Mehdi; Mahapatra, Mana;	Molecular evolution of peste des petits ruminants virus	Emerging infectious diseases	20	12	2023	2014	Centers for Disease Control and Prevention
Avais, Mir Ahmed Khan; Mengal, Ajmal Nisar; Mengal, Sidra;	Antibody Response of Goats to Bivalent Peste des Petits Ruminants Virus and Goat Pox Virus Vaccine
Ejigu, Eyoel; Tolosa, Tadele; Begna, Feyissa; Tegegne, Hailehizeb;	Sero-Prevalence and Associated Risk Factors of Peste Des Petits Ruminants in Dera and Gerar Jarso Districts of Oromia Region, Ethiopia	Veterinary Medicine: Research and Reports			111-123	2023	Taylor & Francis
Ishag, Hassan Zackaria Ali; Terab, Abdelnasir Mohammed Adam; Eltahir, Yassir Mohammed; El Tigani-Asil, El Tigani Ahmed; Khalil, Nasereldien Altaib Hussein; Gasim, Esamt Faisal Malik; Yuosf, Mohd Farouk; Al Yammahi, Saeed Mohamed Saeed; Al Mansoori, Asma Mohammed Amer; Al Muhairi, Salama Suhail Mohammed;	A Clinical, Pathological, Epidemiological and Molecular Investigation of Recent Outbreaks of Peste des Petits Ruminants Virus in Domestic and Wild Small Ruminants in the Abu Dhabi Emirate, United Arab Emirates	Veterinary Sciences	10	1	56	2023	MDPI
Farooq, Muhammad; Muhammad, Khushi; Latif, Muhammad Zubair; Anjum, Aftab Ahmad; Avais, Muhammad; Khan, Mir Ahmed; Mengal, Ajmal Nisar; Mengal, Sidra;	Antibody Response of Goats to Bivalent Peste des Petits Ruminants Virus and Goat Pox Virus Vaccine
Munir, Muhammad; Zohari, Siamak; Suluku, Roland; LeBlanc, Neil; Kanu, Saidu; Sankoh, Francis A-R; Berg, Mikael; Barrie, Mohamed L; Ståhl, Karl;	Genetic characterization of peste des petits ruminants virus, Sierra Leone	Emerging infectious diseases	18	1	193	2012	Centers for Disease Control and Prevention
Albayrak, H; Gür, S;	A serologic investigation for Peste des petits ruminants infection in sheep, cattle and camels (Camelus dromedarius) in Aydın province, West Anatolia	Tropical animal health and production	42		151-153	2010	Springer
Gür, Sibel; Albayrak, Harun;	Seroprevalance of peste des petits ruminants (PPR) in goitered gazelle (Gazella subgutturosa subgutturosa) in Turkey	Journal of wildlife diseases	46	2	673-677	2010	Wildlife Disease Association
Tajpara, MM; Kanani, AN; Savsani, HH; Kathiriya, JB; Gohil, PV; Patel, DR; Shah, NM;	Incidence of Peste Des Petits Ruminants Virus infection in Small Ruminants of Saurashtra Region of Gujarat State	Int. J. Curr. Microbiol. App. Sci	10	07	257-269	2021
Muthuchelvan, D; Rajak, KK; Ramakrishnan, MA; Choudhary, D; Bhadouriya, S; Saravanan, P; Pandey, AB; Singh, RK;	Peste-des-petits-ruminants: An Indian perspective	Adv. Anim. Vet. Sci	3	8	422-429	2015
Jalees, Muhammad Moazam; Iftikhar Hussain, Iftikhar Hussain; Muhammad Arshad, Muhammad Arshad; Ghulam Muhammad, Ghulam Muhammad; Khan, Qaiser Mehmood; Mahmood, Muhammad Shahid;	Occurrence of peste des petitis ruminants in five districts of Punjab, Pakistan.					2013
Kogut, Michael; Vinayagamurthy, Balamurugan; Shabbir, Muhammad Zubair; Touil, Nadia;	Eradication of Peste des Petits Ruminants Virus and the Wildlife-Livestock Interface	Peste des Petits Ruminants (PPR): Generating Evidence to Support Eradication Efforts				2021	Frontiers Media SA
Hussain, M; Muneer, R; Jahangir, M; Awan, AH; Khokhar, MA; Zahur, AB; Zulfiqar, M; Hussain, A;	Chromatographic strip technology: a pen-side test for the rapid diagnosis of pests des petits ruminants in sheep and goats	OnLine Journal of Biological Sciences (Pakistan)	3	1		2003
Allahvirdizadeh, Rahman; Houshangi, Amirfarhang; Eshratkhah, Behrad;	Seroprevalence study of peste des petits ruminants in sheeps of shabestar, Iran	مجله ویروس شناسی ایران	14	1	21-27	2020	مجله ویروس شناسی ایران
Matondo, RB; Muse, EA; Karimuribo, Esron D; Misinzo, Gerald; Albano, Mbyuzi O; Gitao, George C;	Clinico-pathological findings of the 2011 outbreak of peste des petits ruminants (PPR) in Tandahimba district, southern Tanzania					2012	Research Opinions in Animal and Veterinary Sciences
Li, J; Li, L; Wu, X; Liu, F; Zou, Y; Wang, Q; Liu, C; Bao, J; Wang, W; Ma, W;	Diagnosis of peste des petits ruminants in wild and domestic animals in Xinjiang, China, 2013–2016	Transboundary and emerging diseases	64	6	e43-e47	2017	Wiley Online Library
Intisar, KS; Ali, Yahia Hassan; Haj, MA; Sahar, MAT; Shaza, MM; Baraa, AM; Ishag, OM; Nouri, YM; Taha, Khalid Mohamed; Nada, EM;	Peste des petits ruminants infection in domestic ruminants in Sudan	Tropical animal health and production	49		747-754	2017	Springer
Ronchi, Gaetano Federico; Monaco, Federica; El-Harrak, Mehdi; Chafiqa, Loutfi; Capista, Sara; Bortone, Grazia; Orsini, Gianluca; Pinoni, Chiara; Iorio, Mariangela; Iapaolo, Federica;	Preliminary results on innocuity and immunogenicity of an inactivated vaccine against Peste des petits ruminants.					2016
Holz, Carine; Servan de Almeida, Renata; Kwiatek, Olivier; Nizamani, Zaheer Ahmed; Keita, Djénéba; Minet, Cécile; Libeau, Geneviève; Albina, Emmanuel;	Peste des petit ruminants viruses (PPRV) can escape RNA interference in vitro					2010
Misinzo, Gerald; Kgotlele, Tebogo; Muse, Epaphras A; Van Doorsselaere, Jan; Berg, Mikael; Munir, Muhammad;	Peste des petits ruminants virus lineage II and IV from goats in southern Tanzania during an outbreak in 2011	Hosts and Viruses	2	1	1	2015	Citeseer
Bao, Jingyue; Wang, Qinghua; Zhang, Yongqiang; Liu, Chunju; Li, Lin; Wang, Zhiliang;	Complete genome sequence of a novel variant strain of peste des petits ruminants virus, China/XJYL/2013	Genome announcements	2	5	10.1128/genomea. 00762-14	2014	Am Soc Microbiol
Курченко, ГА;	404.[Генетическая характеристика по нуклеотидной последовательности нуклеокапсидного гена вируса чумы мелких жвачных, выделенного во время вспышек болезни в Пакистане]. Usman M., Ahsan A., Rasheed T., Farooq U., Ameen MK, Zahur AB, Khan SH Genetic Characterization of Peste des Petits Ruminants Virus Circulating in Different Regions of Pakistan based on Nucleocapsid Gene Sequence//Japan. J. veter.…	Ветеринария. Реферативный журнал		2	404-404	2020	Федеральное государственное бюджетное научное учреждение" Центральная …
Gao, Shan; Xu, GuoYong; Lv, JiaNing; Huang, LiYa; Wang, HaoNing; Wang, XiaoLong;	A prediction for the possibility of the transboundry import of Peste des petits ruminants in western China by validation of transboundry transmission paths	Authorea Preprints				2020	Authorea
Bamouh, Z; Fakri, F; Jazouli, M; Safini, N; Omari Tadlaoui, K; Elharrak, M;	Peste des petits ruminants pathogenesis on experimental infected goats by the Moroccan 2015 isolate	BMC veterinary research	15		1-8	2019	Springer
Chauhan, HC; Dadawala, AI; Chandel, BS; Kalyani, IH; Patel, Sandip S; Kher, HN;	Seroprevalence of Peste des petits ruminants in small ruminants under different managemental conditions	Indian Journal of Veterinary Sciences & Biotechnology	7	3	37-39	2012
Kul, O; Kabakci, N; Atmaca, HT; Özkul, AYKUT;	Natural peste des petits ruminants virus infection: novel pathologic findings resembling other morbillivirus infections	Veterinary pathology	44	4	479-486	2007	SAGE Publications Sage CA: Los Angeles, CA
Chauhan, Harshad C; Kher, Hemendra Singh; Rajak, Kaushal Kishor; Arnab Sen, Arnab Sen; Dadawala, Abidali I; Chandel, Bharat Singh;	Epidemiology and diagnosis of Peste des petits ruminants in sheep and goats by serological, molecular and isolation methods in Gujarat, India.					2014
Tariq, Arslan; Shahzad, Asim;	Diagnosis of Peste Des Petits in 2 Year Old Buck on The Basis of Clinical Signs and Hematology	International Journal of Molecular Veterinary Research	3	1		2013
Hanif, T; Khan, JA; Zahur, AB; Latif, A; Ullah, A; Avais, M; Anjum, AA; Hanif, N; Malik, MAR;	Comparative analysis of two serodiagnostic assays for detection of antibodies against peste-des-petits ruminants (ppr) from non-vaccinated sheep and goats	Res J. Vet. Pract	7	4	83-86	2019
Yasmin Niamat, Yasmin Niamat; Mudasser Habib, Mudasser Habib; Mohiuddin, Mudassar; Shah, Muhammad Salahuddin;	Loop-mediated isothermal amplification assay for peste des petits ruminants virus detection and its comparison with RT-PCR.					2019
Zhao, Wen-hua; Yang, Shi-biao; Han, Jian-qiang; Jiang, Mei; Li, Hua-chun; Zhang, Nian-zu; Li, Qi-han;	Confirmed diagnosis by RT-PCR and phylogenetic analysis of peste des petits ruminants viruses in Tibet, China	Virologica Sinica	24		573-578	2009	Springer
Saliki, Jeremiah T; Libeau, Geneviève; House, James A; Mebus, CA; Dubovi, EJ;	Monoclonal antibody-based blocking enzyme-linked immunosorbent assay for specific detection and titration of peste-des-petits-ruminants virus antibody in caprine and ovine sera	Journal of clinical microbiology	31	5	1075-1082	1993	Am Soc Microbiol
Kul, Oguz; Atmaca, Hasan Tarık; Munir, Muhammad;	Pathology of peste des petits ruminants virus infection in small ruminants and concurrent infections	Peste des petits ruminants virus			119-131	2015	Springer
Xia, J; Zheng, XG; Adili, GZ; Wei, YR; Ma, WG; Xue, XM; Mi, XY; Yi, Z; Chen, SJ; Du, W;	Sequence analysis of peste des petits ruminants virus from ibexes in Xinjiang, China	Genet Mol Res	15	2	1-7	2016
Uddin, Md Saif; Hasan, Sajibul; Miah, Mohammad Alam;	Prevalence of peste des petits ruminants and concurrent hematological, liver and kidney function test of black Bengal goats reared in Jaintapur, Sylhet district in Bangladesh.					2022
Siddappa, Manjunath; Gandham, Ravi Kumar; Sarsani, Vishal; Mishra, Bishnu Prasad; Mishra, Bina; Joshi, CG; Sahoo, AP; Tiwari, AK; Janga, Sarath Chandra;	Whole-genome sequence of sungri/96 vaccine strain of peste des petits ruminants virus	Genome announcements	2	1	10.1128/genomea. 00056-14	2014	Am Soc Microbiol
Asuku, SO; Bamanga, UM; Ali, RI; Alkali, IM; Ibrahim, A; Abba, A; Mustapha, AR; Bukar, MM; Waziri, MA;	Abortions in peste des petits ruminants (PPR) infected flocks in Yola North of Adamawa and Askira Uba areas of Borno States, Nigeria	Journal of Sustainable Veterinary & Allied Sciences	3	2	114-118	2022
Selvaraju, G; Balasubramaniam, GA;	Temporal trends of peste des petits ruminants, bluetongue and sheep pox in North-West agroclimatic zone of Tamil Nadu	Indian Vet. J	91	9	39-41	2014
Singh, RK; Rajak, KK; Muthuchelvan, D; Banyard, Ashley C; Parida, Satya;	Vaccines against peste des petits ruminants virus	Peste des Petits Ruminants Virus			183-194	2015	Springer
Balamurugan, V; Sen, A; Venkatesan, G; Yadav, V; Bhanot, V; Riyesh, T; Bhanuprakash, V; Singh, RK;	Sequence and phylogenetic analyses of the structural genes of virulent isolates and vaccine strains of peste des petits ruminants virus from India	Transboundary and Emerging Diseases	57	5	352-364	2010	Wiley Online Library
Dilli, HK; Geidam, YA; Egwu, GO;	Peste de petits ruminants in Nigeria: A review	Nigerian Veterinary Journal	32	2		2011
Legnardi, Matteo; Raizman, Eran; Beltran-Alcrudo, Daniel; Cinardi, Giuseppina; Robinson, Timothy; Falzon, Laura C; Djomgang, Hervé Kapnang; Okori, Edward; Parida, Satya; Njeumi, Felix;	Peste des petits ruminants in central and Eastern Asia/West Eurasia: Epidemiological situation and status of control and eradication activities after the first phase of the PPR global eradication programme (2017–2021)	Animals	12	16	2030	2022	MDPI
Anees, M; Muhammad, K; Rabbani, M; Younus, M; Nazir, J; Hanif, K; Akram, Q; Raza, MH;	In process quality control factors effecting potency of Peste des Petits Ruminants virus vaccines in goats.	JAPS: Journal of Animal & Plant Sciences	24	3		2014	Citeseer
Abd El-Rahim, IHA; Sharawi, SSA; Barakat, MR; El-Nahas, EM;	An outbreak of peste des petits ruminants in migratory flocks of sheep and goats in Egypt in 2006	Revue scientifique et technique	29	3	655	2010
Altan, Eda; Parida, Satya; Mahapatra, Mana; Turan, Nuri; Yilmaz, Huseyin;	Molecular characterization of Peste des petits ruminants viruses in the Marmara Region of Turkey	Transboundary and emerging diseases	66	2	865-872	2019	Wiley Online Library
Rahman, AKM Anisur; Islam, Sk Shaheenur; Sufian, Md Abu; Talukder, Md Hasanuzzaman; Ward, Michael P; Martínez-López, Beatriz;	Peste des Petits Ruminants risk factors and space-time clusters in Bangladesh	Frontiers in Veterinary Science	7		572432	2021	Frontiers Media SA
Raheem, Sarwat Khorshed; Kozat, Süleyman;	Serological Investigation of Peste Des Petits Ruminants in Lambs in Iraq-Kirkuk Region	Van Veterinary Journal	34	2	140-145	2023	Van Yuzuncu Yıl University
Asim, M; Rashid, Asif; Hussain, A; Noor, MS;	Raising of rabbit hyperimmune serum for laboratory diagnosis of Peste des petits ruminants (PPR) virus	Journal of Animal and Plant Sciences	18			2008
Salih, Huyam Ahmed MohammedElamin; Elfadil, Abdelhamid Ahmed Mohammed; Saeed, Intisar Kamil; Ali, Yahia Hassan;	Seroprevalence and risk factors of Peste des Petits Ruminants in sheep and goats in Sudan	Journal of Advanced Veterinary and Animal Research	1	2	42-49	2014	Network for the Veterinarians of Bangladesh Bangladesh Agricultural …
Selvaraju, G;	Epidemiological measures of causal association between Peste des Petits Ruminants (PPR) and its determinants in small ruminants	International Journal of Development Research	4	7	1411-1413	2014
Dundon, William G; Diallo, Adama; Cattoli, Giovanni;	Peste des petits ruminants in Africa: a review of currently available molecular epidemiological data, 2020	Archives of Virology	165	10	2147-2163	2020	Springer
Mondal, Shankar P; Yamage, Mat;	A retrospective study on the epidemiology of anthrax, foot and mouth disease, haemorrhagic septicaemia, peste des petits ruminants and rabies in Bangladesh, 2010-2012	PloS one	9	8	e104435	2014	Public Library of Science San Francisco, USA
Diallo, Adama; Bataille, Arnaud; Lancelot, Renaud; Libeau, Geneviève;	Peste des petits ruminants	Transboundary Animal Diseases in Sahelian Africa and Connected Regions			233-266	2019	Springer
Khan, SB; Sadique, U; Khan, FA; Ahmad, I; Rehman, ZU; Khan, MA; Idrees, M; Shah, Z;	Factors affecting efficacy and immunological response of Peste des petits ruminants (PPR) vaccines in small ruminants.					2013
Rasheed, Tahir; Zahur, Aamer Bin; Zahra, Rabab; Ahsan, Aitezaz; Iqbal, Khalid; Latif, Asma;	Genetic detection of Peste des Petits Ruminants Virus by cost-effective Semi-Quantitative Real-Time RT-PCR Assay
Fentie, Tsegaw; Teshome, Yechale; Ayele, Birhanu; Molla, Wassie; Fenta, Nigusie; Nigatu, Seleshe; Assefa, Ashenafe; Leta, Samson;	Sero-epidemiological study of Peste des petits ruminants in small ruminants in Amahara region, Ethiopia	Comparative Clinical Pathology	27		1029-1036	2018	Springer
Altaf, Imran; Ashraf, Faryal; Ashraf, Muhammad; Ashraf, Moneeb; Javeed, Aqeel; Munir, Neelma; Bashir, Rasheeda;	Evaluation of the cytotoxic and antiviral effects of ethanol extract of three Opuntia species of Peste des Petits ruminant virus	Tropical Journal of Pharmaceutical Research	19	10	2123-2128	2020
Ali, Q;	National policy for control of Peste des Petits Ruminants in Pakistan					2004	GCP/PAK/088-EC, FAO, Islamabad
Sarker, Subir; Islam, Hemayeatul;	Prevalence and risk factor assessment of Peste des petits ruminants in goats in Rajshahi, Bangladesh	Veterinary world	4		546-549	2011
Pestil, Zuleyha; Sait, Ahmet; Ozbaser, Fatma Tulin; Bulut, Hakan;	Molecular epidemiology of peste des petits ruminants cases associated with abortion in sheep and goat in marmara region of Turkey, 2018.	Pakistan Veterinary Journal	40	4		2020
Mariner, Jeffrey C; Jones, Bryony A; Rich, Karl M; Thevasagayam, Samuel; Anderson, John; Jeggo, Martyn; Cai, Yi; Peters, Andrew R; Roeder, Peter L;	The opportunity to eradicate peste des petits ruminants	The Journal of Immunology	196	9	3499-3506	2016	American Association of Immunologists
Ratta, Barkha; Pokhriyal, Mayank; Singh, Shanker K; Kumar, Ajay; Saxena, Meeta; Sharma, Bhaskar;	Detection of peste des petits ruminants virus (PPRV) genome from nasal swabs of dogs	Current microbiology	73		99-103	2016	Springer
Luka, Pam D; Erume, Joseph; Mwiine, Frank N; Ayebazibwe, Chrisostom;	Molecular characterization of peste des petits ruminants virus from the Karamoja region of Uganda (2007-2008)	Archives of virology	157		29-35	2012	Springer
Baron, Michael D; Bataille, Arnaud;	A curated dataset of peste des petits ruminants virus sequences for molecular epidemiological analyses	Plos one	17	2	e0263616	2022	Public Library of Science San Francisco, CA USA
Kgotlele, Tebogo; Torsson, Emeli; Kasanga, Christopher; Wensman, Jonas Johansson; Misinzo, Gerald;	Seroprevalence of Peste Des Petits Ruminants virus from samples collected in different regions of Tanzania in 2013 and 2015	J Vet Sci Technol	7	394	2	2016
Muhammad Munir, Muhammad Munir; Muhammad Siddique, Muhammad Siddique; Qurban Ali, Qurban Ali;	Comparative efficacy of standard AGID and precipitinogen inhibition test with monoclonal antibodies based competitive ELISA for the serology of Peste des Petits Ruminants in sheep and goats.					2009
Reza, Mohammad; Hossein, Seyed; Ghaffari, Sahar;	Report of an Outbreak of Peste des Petits Ruminants in Iran, Clinical, Epidemiological and Pathological Study	International Journal	4	1	1-9	2018
Kivaria, Fredrick M; Kwiatek, Olivier; Libeau, Genevieve; Kapaga, Angolwisye M; Gladson, Joshua; Swai, Emmanuel S; Moshy, Winford; Mbyuzi, Albano O;	The incursion, persistence and spread of peste des petits ruminants in Tanzania: Epidemiological patterns and predictions	Onderstepoort Journal of Veterinary Research	80	1	1-10	2013	AOSIS
Kumar, P; Tripathi, BN; Sharma, AK; Kumar, Ram; Sreenivasa, BP; Singh, RP; Dhar, P; Bandyopadhyay, SK;	Pathological and immunohistochemical study of experimental peste des petits ruminants virus infection in goats	Journal of Veterinary Medicine, Series B	51	4	153-159	2004	Wiley Online Library
Wohlsein, Peter; Saliki, Jeremiah;	Rinderpest and peste des petits ruminants—The diseases: Clinical signs and pathology	Rinderpest and peste des petits ruminants			68-V	2006	Elsevier
Kataria, Anil Kumar; Nalini Kataria, Nalini Kataria; Gahlot, Ajey Kumar;	Large scale outbreaks of peste des petits ruminants in sheep and goats in Thar desert of India.					2007
Shabbir, Muhammad Zubair; Ul‐Rahman, Aziz; Zahid, Muhammad Nauman; Munir, Muhammad;	Genetic characterization of small ruminant morbillivirus from recently emerging wave of outbreaks in Pakistan	Transboundary and emerging diseases	65	6	2032-2038	2018	Wiley Online Library
Banik, SC; Podder, SC; Samad, MA; Islam, MT;	Sero-surveillance and immunization in sheep and goats against peste des petits ruminants in Bangladesh.					2008	Citeseer
Fischer, Klara; Chenais, Erika; Torsson, Emeli; Wensman, Jonas Johansson;	Where is the participation in participatory epidemiology? How engagement with social science could lead to improved understanding and control of peste des petits ruminants	British J Virol	3		105-14	2016
Alzuheir, Ibrahim M;	Epidemiological study of Peste des Petits ruminants in sheep and goat during 2005–2017 in Palestine	J. World Poult. Res	9		70-75	2019
Milovanović, Milovan; Dietze, Klaas; Wernery, Ulrich; Hoffmann, Bernd;	Investigation of Potency and Safety of Live-Attenuated Peste des Petits Ruminant Virus Vaccine in Goats by Detection of Cellular and Humoral Immune Response	Viruses	15	6	1325	2023	MDPI
Mariama, GAGARA H;	La peste des petits ruminants au Niger: Enquête sérologique dans les régions de Niamey, Tahoua et Tillabéry					2008
Benfield, Camilla TO; Hill, Sarah; Shatar, Munkduuren; Shiilegdamba, Enkhtuvshin; Damdinjav, Batchuluun; Fine, Amanda; Willett, Brian; Kock, Richard; Bataille, Arnaud;	Molecular epidemiology of peste des petits ruminants virus emergence in critically endangered Mongolian saiga antelope and other wild ungulates	Virus Evolution	7	2	veab062	2021	Oxford University Press UK
Zhao, Hang; Njeumi, Felix; Parida, Satya; Benfield, Camilla TO;	Progress towards eradication of peste des petits ruminants through vaccination	Viruses	13	1	59	2021	MDPI
Islam, M; CPathak, D; Das, S; Rahman, T; Sarma, S; Hussain, J; Gogoi, SB;	Seroprevalence of Peste des petits ruminants in goats of Assam, India	Journal of Entomology and Zoology Studies	5	5	899-901	2017
Munir, Muhammad;	Peste des petits ruminants virus.	Mononegaviruses of veterinary importance. Volume I: Pathobiology and molecular diagnosis			65-98	2013	CABI Wallingford UK
Schulz, C; Fast, C; Beer, M; Hoffmann, B;	Novel insights in experimental peste des petits ruminants virus infection, transmission, pathogenesis and propagation.					2015
Wang, Jingfei; Wang, Miao; Wang, Shida; Liu, Zaisi; Shen, Nan; Si, Wei; Sun, Gang; Drewe, Julian A; Cai, Xuehui;	Peste des petits ruminants virus in Heilongjiang province, China, 2014	Emerging infectious diseases	21	4	677	2015	Centers for Disease Control and Prevention
Rony, MS; Rahman, AKMA; Alam, MM; Dhand, N; Ward, MP;	Peste des Petits Ruminants risk factors and space–time clusters in Mymensingh, Bangladesh	Transboundary and emerging diseases	64	6	2042-2048	2017	Wiley Online Library
Mebrahtu, Kibrom; Getachew, Senait; Tesfaye, Tegegn; Sahlu, Ergete; Aragaw, Kassaye;	Sero-epidemiological study of peste des petits ruminants (PPR) in sheep and goats under different production systems in South Omo, southern Ethiopia	Small ruminant research	169		90-93	2018	Elsevier
Salami, Habib;	Epidémiologie de la peste des petits ruminants au Sénégal					2010	UM2
Dhinakar Raj, G; Thangavelu, A; Munir, Muhammad;	Strategies and future of global eradication of peste des petits ruminants virus	Peste des Petits Ruminants Virus			227-254	2015	Springer
Pope, Robert A; Parida, Satya; Bailey, Dalan; Brownlie, Joe; Barrett, Thomas; Banyard, Ashley C;	Early events following experimental infection with peste-des-petits ruminants virus suggest immune cell targeting	PloS one	8	2	e55830	2013	Public Library of Science San Francisco, USA
Afera, Berihun; Hussien, Daniel; Amsalu, Kassaw;	Seroprevalence of Peste des petits ruminants in goats of southern parts of Tigray region	Global Veterinaria	12	4	512-516	2014
Mahapatra, Mana; Pachauri, Richa; Subramaniam, Saravanan; Banyard, Ashley C; ChandraSekar, Shanmugam; Ramakrishnan, Muthannan Andavar; Njeumi, Felix; Muthuchelvan, Dhanavelu; Parida, Satya;	Ongoing assessment of the molecular evolution of peste des petits ruminants virus continues to question viral origins	Viruses	13	11	2144	2021	MDPI
Kozat, Süleyman; Sepehrizadeh, Ehsan;	Peste des petit ruminants	Journal of Istanbul Veterinary Sciences	1	2	47-56	2017	The Chamber of Veterinary Surgeons, Istanbul
Liu, Fuxiao; Wu, Xiaodong; Liu, Wenhua; Li, Lin; Wang, Zhiliang;	Current perspectives on conventional and novel vaccines against peste des petits ruminants	Veterinary research communications	38		307-322	2014	Springer
Muhammad Abubakar, Muhammad Abubakar; Jamal, SM; Arshed, MJ; Manzoor Hussain, Manzoor Hussain; Qurban Ali, Qurban Ali;	Peste des petits ruminants virus (PPRV) infection; its association with species, seasonal variations and geography.					2009
Salahuddin, Muhammad; Habib, Mudasser; Unger, Hermann;	Development of a mucosal vaccine formulation against peste des petits ruminants virus for small ruminants	Sustainable Animal Production and Health			6
Luka, Pam D; Erume, Joseph; Mwiine, Frank N; Ayebazibwe, Chrisostom; Shamaki, David;	Molecular characterization and phylogenetic study of peste des petits ruminants viruses from North central States of Nigeria	BMC Veterinary Research	7		1-7	2011	Springer
Khan, Fraz Munir;	Participatory appraisal and scanning surveillance based contagious diseases risk profile of district Rahim Yar Khan (Pakistan).					2010
Emikpe, BO; Ezeasor, CK; Sabri, MY; Anosa, VO;	Clinicopathological evaluation of intranasal, subcutaneous and intramuscular routes of vaccination against intratracheal challenge of Peste des petits ruminants virus in goats	Small ruminant research	113	1	290-296	2013	Elsevier
Abubakar, M; Jamal, SM; Khan, MA; Ali, Q;	Peste des petits ruminants outbreak in small ruminants of Northern areas of Pakistan	Res J Vete Sci. 2008c	1	1	56-61	2008
Siddiqui, MSI; Globig, Anja; Hoffmann, Bernd; Rahman, MM; Islam, MR; Chowdhury, EH;	Development of cell culture based peste des petits ruminants (PPR) virus vaccine candidate from Bangladeshi isolates	Journal of Virological Methods	314		114690	2023	Elsevier
Kumar, Naveen; Chaubey, Kundan K; Chaudhary, Khushboo; Singh, Shoor V; Sharma, Dinesh K; Gupta, Vivek K; Mishra, Anil K; Sharma, Shalini;	Isolation, identification and characterization of a Peste des Petits Ruminants virus from an outbreak in Nanakpur, India	Journal of virological methods	189	2	388-392	2013	Elsevier
Anderson, John; Corteyn, Mandy; Libeau, Geneviève;	Diagnosis of rinderpest virus and peste des petits ruminants virus	Rinderpest and Peste des Petits Ruminants			163-IX	2006	Elsevier
Wang, Yong; Liu, Guangqing; Chen, Zongyan; Li, Chuanfeng; Shi, Lijun; Li, Wenchao; Huang, Huaxin; Tao, Chunai; Cheng, Chaofei; Xu, Binrui;	Recombinant adenovirus expressing F and H fusion proteins of peste des petits ruminants virus induces both humoral and cell-mediated immune responses in goats	Veterinary immunology and immunopathology	154	1-2	1-7	2013	Elsevier
Balogun, F Adeola; Fasanmi, O Gabriel; Oladipo, T Ademola; Popoola, M Abiola; Olona, J Folami; Adeoye, Y Dorcas;	Field evaluation and confirmation of acute peste des petits ruminant outbreak in a flock of West African dwarf goats in Ibadan, Nigeria	International journal of veterinary science and medicine	5	2	175-180	2017	Elsevier
Rahman, Mohammad Mojibur; Sabuj, Abdullah Al Momen; Islam, Md Saiful; Islam, Md Alimul; Alam, Jahangir; Ershaduzzaman, Md; Saha, Sukumar;	Serological study and risk factor analysis on Peste des Petits Ruminants in sheep in Bangladesh	Saudi Journal of Biological Sciences	30	3	103565	2023	Elsevier
Karimuribo, ED; Loomu, PM; Mellau, LSB; Swai, ES;	Retrospective study on sero-epidemiology of peste des petits ruminants before its official confirmation in northern Tanzania in 2008					2011	Roavs
Miller, Manuelle;	Analyse qualitative du risque d'introduction de la peste des petits ruminants en France métropolitaine à partir du pourtour méditerranéen					2009
Wang Jing, Wang Jing; Wang Peng, Wang Peng; Wang ChangShun, Wang ChangShun;	Molecular evolution of N gene part sequence in peste des petits ruminants virus.					2017
Rasooli, Aria; Nouri, Mohammad; Abad-Shapouri, MR Seyfi; Khalafi, Elham; Daghari, Maryam;	Seroprevalence of peste des petits ruminants (PPR) virus infection in sheep and cattle in Ahvaz.					2019
Tounkara, Kadidia;	Epidémiologie d'une maladie transfrontalière des petits ruminants (Pestes des Petits ruminants) à fort impact au Mali					2018	Université de Montpellier
Liu, W; Wu, X; Wang, Z; Bao, J; Li, L; Zhao, Y; Li, J;	Virus excretion and antibody dynamics in goats inoculated with a field isolate of peste des petits ruminants virus	Transboundary and emerging diseases	60		63-68	2013	Wiley Online Library
Singh, B; Bardhan, D; Verma, MR; Prasad, Shiv; Sinha, DK;	Estimation of economic losses due to Peste de Petits Ruminants in small ruminants in India.	Veterinary World	7	4		2014
Aktas, MS; Ozkanlar, Y; Simsek, N; Temur, Ahmet; Kalkan, YILDIRAY;	Peste des petits ruminants in suckling lambs case report.	Israel Journal of Veterinary Medicine	66	1		2011
Fakri, F; Ghzal, F; Daouam, S; Elarkam, A; Douieb, L; Zouheir, Y; Tadlaoui, K; Fassi-Fihri, O;	Development and field application of a new combined vaccine against Peste des Petits Ruminants and Sheep Pox	Trials in vaccinology	4		33-37	2015	Elsevier
Ahrar Khan, Ahrar Khan; Saleemi, MK; Farah Ali, Farah Ali; Muhammad Abubakar, Muhammad Abubakar; Riaz Hussain, Riaz Hussain; Abbas, RZ; Khan, IA;	Pathophysiology of peste des petits ruminants in sheep (Dorper & Kajli) and goats (Boer & Beetal).					2018
Niedbalski, Wiesław;	Eradication of peste des petits ruminants: application of new research to guide and facilitate the global elimination of the disease.					2020
Torsson, Emeli; Berg, Mikael; Misinzo, Gerald; Herbe, Ida; Kgotlele, Tebogo; Päärni, Malin; Roos, Nils; Blomström, Anne-Lie; Ståhl, Karl; Johansson Wensman, Jonas;	Seroprevalence and risk factors for peste des petits ruminants and selected differential diagnosis in sheep and goats in Tanzania	Infection Ecology & Epidemiology	7	1	1368336	2017	Taylor & Francis
Jones, Bryony A; Mahapatra, Mana; Mdetele, Daniel; Keyyu, Julius; Gakuya, Francis; Eblate, Ernest; Lekolool, Isaac; Limo, Campaign; Ndiwa, Josephine N; Hongo, Peter;	Peste des petits ruminants virus infection at the wildlife–livestock interface in the greater Serengeti ecosystem, 2015–2019	Viruses	13	5	838	2021	MDPI
Benfield, Camilla TO; Legnardi, Matteo; Mayen, Friederike; Almajali, Ahmad; Cinardi, Giuseppina; Wisser, Dominik; Chaka, Hassen; Njeumi, Felix;	Peste Des Petits Ruminants in the Middle East: Epidemiological Situation and Status of Control and Eradication Activities after the First Phase of the PPR Global Eradication Program (2017–2021)	Animals	13	7	1196	2023	MDPI
Ahaduzzaman, Md;	Peste des Petits Ruminants (PPR) in Africa and Asia: A systematic review and meta‐analysis of the prevalence in sheep and goats between 1969 and 2018	Veterinary Medicine and Science	6	4	813-833	2020	Wiley Online Library
Farooq, U; Khan, Q Mahmood; Barrett, T;	Molecular diagnosis of rinderpest and Peste Des Petits Ruminants virus using trizol reagent.					2008
Abdalla, Nahid AS; Alhussain, Alaa EM; Mohammed, Sana I; Hakeem, Mihad; Ahmed, Ihsan H; Mohammed, Galal E; Osman, Nussieba A;	Detection of peste des petits ruminants virus in pneumonic lungs from clinically apparently healthy camels slaughtered at Tambul slaughterhouse, Central Sudan	Veterinary Medicine and Science	7	4	1166-1171	2021	Wiley Online Library
Latif, Asma; Akhtar, Zunaira; Ullah, Riasat Wasee; Zahur, Aamer Bin; Ullah, Aman; Irshad, Hamid; Malik, AR; Hussain, M; Mahboob, Khawar; Afzal, Shahida;	Evaluation of haemagglutination assay (HA) for the detection of peste des petits ruminants virus (PPRV) in faecal samples of recovered goats	Research Journal for Veterinary Practitioners	2	1	11-13	2014
Tully, Matthew; Batten, Carrie; Ashby, Martin; Mahapatra, Mana; Parekh, Krupali; Parida, Satya; Njeumi, Felix; Willett, Brian; Bataille, Arnaud; Libeau, Genevieve;	The evaluation of five serological assays in determining seroconversion to peste des petits ruminants virus in typical and atypical hosts	Scientific Reports	13	1	14787	2023	Nature Publishing Group UK London
Omondi, Immaculate; Galiè, Alessandra; Teufel, Nils; Loriba, Agnes; Kariuki, Eunice; Baltenweck, Isabelle;	Women’s empowerment and livestock vaccination: evidence from Peste des Petits Ruminants vaccination interventions in Northern Ghana	Animals	12	6	717	2022	MDPI
Selvaraju, G; Balasubramaniam, GA;	Epidemiological measures of peste des petits ruminants in small ruminants in Tamil Nadu, India.					2013
Nwobodo, HA; Ezeifeka, GO; Ezejiofor, CC; Onyianta, OI;	Seroprevalence of Peste des petits ruminants among goats and sheep in Enugu State of Nigeria	Animal Health and Production	61		613-616	2013
Rudra, Pran Gopal;	Prevalence and molecular characterization of Peste Des Petits Ruminants (PPR) in Goat					2019	Chattogram Veterinary & Animal Sciences University
Devi, Maitrayee; Das, Sutopa; Sharma, Krishna; Dutta, Rupam;	Seroprevelance and molecular detection of peste des petits ruminants in goats of Assam	Virusdisease	27		91-97	2016	Springer
Salami, Habib;	Diffusion d'un virus et évolution de son génome dans les ruminants domestiques: Application à l'épidémiosurveillance de la" Peste des petits ruminants"					2015	UM2
Bahadar, S; Anjum, AA; Ahmad, MD; Hanif, A;	Isolation and identification of Peste des Petits Ruminants virus by cell culture and immunocapture enzyme linked immunosorbent assay.					2009
Fernandez Aguilar, Xavier; Mahapatra, Mana; Begovoeva, Mattia; Kalema-Zikusoka, Gladys; Driciru, Margaret; Ayebazibwe, Chrisostom; Adwok, David Solomon; Kock, Michael; Lukusa, Jean-Paul Kabemba; Muro, Jesus;	Peste des petits ruminants at the wildlife–livestock interface in the Northern Albertine Rift and Nile Basin, East Africa	Viruses	12	3	293	2020	MDPI
Pandey, Samjhana Kafle; Koirala, Pragya; Maharjan, Manju; Lamien, Charles Euloge; Cattoli, Giovanni; Dundon, William G; Settypalli, Tirumala BK;	Molecular characterization of peste-des-petits ruminants virus from Nepal, 2005 to 2016	VirusDisease	30		315-318	2019	Springer
Dubie, Teshager; Dagnew, Betelhem; Gelo, Esrael; Negash, Wossene; Hussein, Fentaw; Woldehana, Mulatu;	Seroprevalence and associated risk factors of peste des petits ruminants among ovine and caprine in selected districts of Afar region, Ethiopia	BMC Veterinary Research	18	1	429	2022	Springer
Mdetele, Daniel Pius; Komba, Erick; Seth, Misago Dimson; Misinzo, Gerald; Kock, Richard; Jones, Bryony Anne;	Review of peste des petits ruminants occurrence and spread in Tanzania	Animals	11	6	1698	2021	MDPI
Ghorani, Mohammadreza; Eslami, Fahimeh; Rezapanah, Mohammadreza;	The Outbreak Report of Peste des Petits Ruminants (PPR) in Wild Goats (Capra aegagrus) in Chaharmahal and Bakhtiari Province (Iran), A Case Report	مجله ویروس شناسی ایران	14	2	58-60	2020	مجله ویروس شناسی ایران
Chauhan, HC; Chandel, BS; Kher, HN; Dadawala, AI; Agrawal, SM;	Pesti des petits ruminants virus infection in animals	Veterinary World	2	4	150	2009	Citeseer
Şevik, Murat; Sait, Ahmet;	Genetic characterization of peste des petits ruminants virus, Turkey, 2009–2013	Research in Veterinary Science	101		187-195	2015	Elsevier
Balamurugan, V; Varghese, B; SowjanyaKumari, S; Kumar, K Vinod; Muthuchelvan, D; Govindaraj, G; Suresh, KP; Hemadri, D; Roy, P; Shome, BR;	Assessment of post-vaccination immune response to peste des petits ruminants virus in small ruminants in the central and western regions of India	VirusDisease	33	4	413-421	2022	Springer
Jagun, A; Onoja, AB;	The current status of Peste des Petits Ruminant (PPR) in sheep in Ibadan southwestern Nigeria.					2011
Khan, QM; Waheed, U; Frooq, S; Saeed, A; Farooq, M;	PCR based detection and epidemiology of FMDV and PPRV in field samples from Punjab, Pakistan					2009
Mustafa, Mohammad Zahid; Arif, Hafiz Muhammad; Nasir, Abdul; Anwar, Dad Muhammad; Mandokhail, Muhammad Din; Hashim, Muhammad; Tareen, Salahuddin; Kasi, Abdul Malik;	Status of Animal Health and Role of Livestock Farming in Poverty Reduction in Balochistan, Pakistan	Pak-Euro Journal of Medical and Life Sciences	1	1	15-17	2018
DU CONTRÔLE, DE MALADIES TRANSFRONTALIERES DU; OBJET, BETAIL;	PLAN STRATEGIQUE DE PREVENTION ET DE LUTTE CONTRE LA PESTE DES PETITS RUMINANTS (PPR) AU CAMEROUN					2015
Asma Latif, Asma Latif; Aamer Zahur, Aamer Zahur; Libeau, G; Rabaab Zahra, Rabaab Zahra; Aman Ullah, Aman Ullah; Afshan Ahmed, Afshan Ahmed; Muhammad Afzal, Muhammad Afzal; Sajjad-ur-Rahman, Sajjad-ur-Rahman;	Comparative analysis of BTS-34 and Vero-76 cell lines for isolation of Peste des petits ruminants (PPR) virus.					2018
Waret-Szkuta, Agnès;	Surveillance et contrôle de la Peste des Petits Ruminants: apports de la modélisation					2011	UM2
Qin, Junling; Huang, Hainan; Ruan, Yang; Hou, Xiaoqiang; Yang, Songtao; Wang, Chengyu; Huang, Geng; Wang, Tiecheng; Feng, Na; Gao, Yuwei;	A novel recombinant Peste des petits ruminants-canine adenovirus vaccine elicits long-lasting neutralizing antibody response against PPR in goats	PLoS One	7	5	e37170	2012	Public Library of Science San Francisco, USA
Muhammad Abubakar, Muhammad Abubakar; Arshed, MJ; Zahur, A; Qurban Ali, Qurban Ali; Banyard, AC;	Natural infection with peste des petits ruminants virus: a pre and post vaccinal assessment following an outbreak scenario.					2012
Santhamani, Ramasamy; Singh, Rabindra Prasad; Njeumi, Felix;	Peste des petits ruminants diagnosis and diagnostic tools at a glance: perspectives on global control and eradication	Archives of virology	161		2953-2967	2016	Springer
Wohlsein, P; Singh, RP;	Peste des petits ruminants in unusual hosts: epidemiology, disease, and impact on eradication	Peste des petits ruminants virus			95-118	2014	Springer
Salami, Habib;	Diffusion d'un virus et évolution de son génome dans les populations de ruminants domestiques: application à l'épidémiosurveillance de la" Peste des petits ruminants"					2015	Université Montpellier; École normale supérieure de l'enseignement technique …
Elsheikh, Hend E; El-Mekkawi, Mamdouh F; Abou-Zaid, Abd Allah A; El-Raof, AMA;	Diagnosis and phylogenetic analysis of the circulating peste des petits ruminants virus in Al-Sharqia governate.					2019
Balamurugan, Vinayagamurthy; Varghese, Bibitha; Kumar, Kirubakaran Vinod; Muthuchelvan, Dhanavelu; Dheeraj, R; Govindaraj, Gurrappanaidu; Suresh, Kuralayanapalya Puttahonnappa; Hemadri, Divakar; Roy, Parimal;	Seroprevalence study of peste des petits ruminants in sheep and goats in the northern region of India	Veterinary World	13	8	1573	2020	Veterinary World
Saravanan, P; Sen, A; Balamurugan, V; Bandyopadhyay, SK; Singh, RK;	Rapid quality control of a live attenuated Peste des petits ruminants (PPR) vaccine by monoclonal antibody based sandwich ELISA	Biologicals	36	1	1-6	2008	Elsevier
Parida, Satya; Selvaraj, M; Gubbins, S; Pope, R; Banyard, A; Mahapatra, Mana;	Quantifying levels of peste des petits ruminants (PPR) virus in excretions from experimentally infected goats and its importance for nascent PPR eradication programme	Viruses	11	3	249	2019	MDPI
Narayanan, Rita; Gopu, P; Baegan, S;	Clinical management in an outbreak of peste des petits ruminants in Barbari goats	Veterinary World	1	3	81	2008	Citeseer
Kgotlele, Tebogo; Kasanga, Christopher J; Kusiluka, Lughano JM; Misinzo, Gerald;	Preliminary investigation on presence of peste des petits ruminants in Dakawa, Mvomero district, Morogoro region, Tanzania: proceedings	Onderstepoort Journal of Veterinary Research	81	2	1-3	2014	AOSIS
Kihu, Simon M;	Risk factors and socioeconomic effects associated with spread of peste des petits ruminants (PPR) in Turkana county, Kenya					2014	University of Nairobi
Moumin, G; Moussa, C; Teshale, S; Gezahegne, M;	Seroprevalence and risk factors for peste des petits ruminants in sheep and goats in Djibouti	Revue Scientifique Et Technique De l'OIE	37	3	961-969	2018
Wang Jing, Wang Jing; Wang Peng, Wang Peng; Wang ChangShun, Wang ChangShun; Shi GuanXu, Shi GuanXu;	Phylogenetic analysis of the whole genome in peste des petits ruminants virus.					2018
Munir, Muhammad; Zohari, Siamak; Berg, Mikael; Munir, Muhammad; Zohari, Siamak; Berg, Mikael;	Pathophysiology and clinical assessment of peste des petits ruminants	Molecular biology and pathogenesis of Peste des Petits Ruminants virus			33-48	2013	Springer
Hailegebreal, Gizachew;	Seroprevalence of Peste des Petits ruminants in selected districts of Siltie and Gurage zones, south region, Ethiopia	J Animal Veterinary Adv	18	2	30-34	2019
Mahmoud, Mohamed A; Ghazy, Alaa A; Shaapan, Raafat M;	Diagnosis and Control of Peste des Petits Ruminants Disease in Small Ruminants: A Review	World's Veterinary Journal	12	2	214-220	2022	Scienceline Publication, Ltd
Lugonzo, George; Gitao, George; Bebora, Lilly; Lutta, Harrison Osundwa;	Seroprevalence of Peste des Petits Ruminants and Contagious Caprine Pleuropneumonia Coinfections in Goats in Kwale County, Kenya	Veterinary Medicine International	2023			2023	Hindawi
Ali, Q;	National Policy for Control of Peste des Petits Ruminants in Pakistan. Islamabad: GCP					2004	PAK/088-EC, FAO
Wang QingHua, Wang QingHua; Liu ChunJu, Liu ChunJu; Wu XiaoDong, Wu XiaoDong; Wang Hua, Wang Hua; Wang MingGuo, Wang MingGuo; Wang YongSheng, Wang YongSheng; Tian JianLong, Tian JianLong; Sheng ZhuoJun, Sheng ZhuoJun; Lin HanLiang, Lin HanLiang; Ma Wei, Ma Wei;	Diagnosis of Peste des petits ruminants in goats in Xinjiang of China.					2014
Khoran, Faisal Polis; Candlan, Elham Potros; Hassan, Abdulwahed Ahmed; Isihak, Fanar A; Abdulmawjood, Amir; Khan, Izhar UH;	Pheno-and genotypic characterization and identification of novel subtypes of Peste des Petits Ruminants virus in domestic and captive wild goats in Northern Iraq	BMC microbiology	21		1-12	2021	Springer
Ularamu, HG; Owolodun, OA; Woma, TY; Audu, BJ; Aaron, GB; Chollom, SC; Shamaki, D;	Molecular diagnosis of recent suspected outbreaks of peste des petits ruminants (PPR) in Yola, Adamawa State, Nigeria	African Journal of Biotechnology	11	5	1158-1162	2012
Rahman, Aziz-ul; Yousaf, F; Anwar, N; Abubakar, M;	Serological detection of peste des petits ruminants’ virus (PPRV) in sheep and goats of Muzaffargarh district in South Punjab, Pakistan	Veterinary Sciences: Research and Reviews	2	3	82-88	2017
Torsson, Emeli; Kgotlele, Tebogo; Berg, Mikael; Mtui-Malamsha, Niwael; Swai, Emanuel S; Wensman, Jonas Johansson; Misinzo, Gerald;	History and current status of peste des petits ruminants virus in Tanzania	Infection ecology & epidemiology	6	1	32701	2016	Taylor & Francis
Folitse, RD; Amemor, E; Rejoice, E Nyarku; Emikpe, BO; Tasiame, W;	Pattern of peste des petits ruminants (PPR) distribution in Ghana (2005-2013)	Bulgarian Journal of Veterinary Medicine	20	1	51-57	2017	Faculty of Veterinary Medicine, Trakia University, Stara Zagora, Bulgaria
Mansoor, Muhammad Khalid; Al-Rawahi, Abdullmajeed Hamood; El-Tahir, Hatim Ali; Al-Faraei, Badar; Hussain, Muhammad Hammad; Asi, Muhammad Nadeem; Al-Hussani, Ibrahim; Sabar, Safwat;	Concurrent vaccination of goats with foot and mouth disease (FMD) and peste des petits ruminants (PPR) booster vaccines	Tropical animal health and production	50		1-3	2018	Springer
Kumar, Naveen; Barua, Sanjay; Riyesh, Thachamvally; Tripathi, Bhupendra N;	Advances in peste des petits ruminants vaccines	Veterinary microbiology	206		91-101	2017	Elsevier
Saeed, Intisar Kamil; Haj, Moez Abdulrahman; Alhassan, Sahar Mohamed; Mutwakil, Shaza Mohamed; Mohammed, Baraa Ahmed; Taha, Khalid Mohammed; Libeau, Genevieve; Diallo, Adama; Ali, Yahia Hassan; Khalafalla, Abdelmalik Ibrahim;	A study on transmission of Peste des petits ruminants virus between dromedary camels and small ruminants	The Journal of Infection in Developing Countries	16	02	374-382	2022
Saeed, Fatima A; Abdel-Aziz, Sana A; Gumaa, Mohammed M;	Seroprevalence and associated risk factors of Peste des petits ruminants among sheep and goats in Kassala state, Sudan	Open Journal of Animal Sciences	8	04	381	2018	Scientific Research Publishing
Hasan, Mahmudul;	Seroprevalence of peste des petits ruminants (ppr) in goat and sheep in selected areas of Bangladesh					2012
Sanz Bernardo, Beatriz; Goodbourn, Stephen; Baron, Michael D;	Control of the induction of type I interferon by Peste des petits ruminants virus	PLoS One	12	5	e0177300	2017	Public Library of Science San Francisco, CA USA
Rume, Veronica Nwankpa; Dundon, William G; Belay, Gurja; Diakite, Adama; Paul, Ankeli; Tessema, Yebchaye Degefa; Nwankpa, Nick; Gizaw, Daniel; Cattoli, Giovanni; Bodjo, Sanne Charles;	Molecular epidemiological update of peste des petits ruminants virus (PPRV) in Ethiopia	Veterinary microbiology	235		229-233	2019	Elsevier
Nooruzzaman, Mohammed; Akter, Mst Nazia; Begum, Jahan Ara; Begum, Shahana; Parvin, Rokshana; Giasuddin, Md; Islam, Mohammad Rafiqul; Lamien, Charles E; Cattoli, Giovanni; Dundon, William G;	Molecular insights into peste des petits ruminants virus identified in Bangladesh between 2008 and 2020	Infection, Genetics and Evolution	96		105163	2021	Elsevier
Patel, Yash R; Patel, Jignesh M; Vihol, Priti D; Kalyani, IH; Sakare, Pramod S; Panchal, Pratik P; Thakor, Kaushik D;	Seroprevalence of peste des petits ruminants (PPR) in Navsari and Valsad districts of South Gujarat	International Journal of Current Microbiology and Applied Sciences	6	8	221-228	2017
Bataille, Arnaud; Kwiatek, Olivier; Belfkhi, Salima; Mounier, Lucile; Parida, Satya; Mahapatra, Mana; Caron, Alexandre; Chubwa, Chobi Clement; Keyyu, Julius; Kock, Richard;	Optimization and evaluation of a non-invasive tool for peste des petits ruminants surveillance and control	Scientific Reports	9	1	4742	2019	Nature Publishing Group UK London
Bodjo, Sanne Charles; Baziki, Jean-de-Dieu; Nwankpa, Nick; Chitsungo, Ethel; Koffi, Yao Mathurin; Couacy-Hymann, Emmanuel; Diop, Mariame; Gizaw, Daniel; Tajelser, Idris Badri Adam; Lelenta, Mamadou;	Development and validation of an epitope-blocking ELISA using an anti-haemagglutinin monoclonal antibody for specific detection of antibodies in sheep and goat sera directed against peste des petits ruminants virus	Archives of virology	163		1745-1756	2018	Springer
Kazeem, Haruna; Adamu, Jibril; Markus, Talatu; Woma, Timothy;	Assessment of Peste des petits ruminants antibodies in vaccinated Yankasa pregnant ewes from Nigeria and the duration of maternal immunity in their lambs	Vaccine Research	8	1	47-51	2021	Vaccine Research
KINDJI, Sèkindé Lynette;	La Peste des Petits Ruminants (PPR) et son incidence socio-économique au Nord-Est du Bénin (Départements du Borgou et de l’Alibori)
Ma, Jun; Jianhua, Xiao; Han, Liu; Xiang, Gao; Hao, Chen; Hongbin, Wang;	Spatiotemporal pattern of peste des petits ruminants and its relationship with meteorological factors in China	Preventive veterinary medicine	147		194-198	2017	Elsevier
Eloiflin, Roger-Junior;	Etude de la virulence du virus de la Peste des Petits Ruminants en relation avec la variabilité de la réponse de l’hôte					2021	Université Montpellier
Parida, Satya; Singh, RK;	Vaccines against peste des petits ruminants virus					2015	Peste
Tenuche, OZ; Emikpe, BO; Godwin, E; Enem, SI; Egwu, GO;	Peste Des Petits Ruminants: An Update	Microbiol. Res	33	3	9-40	2023
Nizamani, Zaheer Ahmed;	In vivo delivery of siRNA and evaluation of its antiviral effect against peste des petits ruminants virus					2010	UM2
Kurdistani, Hamon; Pooyanmehr, Mehrdad; Afshari Safavi, Ehsanollah;	Epidemiology of Peste des petits ruminants based on GIS; a case study in Kermanshah province, 2011-2019	New Findings in Veterinary Microbiology	5	1	24-34	2022	University of Zabol
Bari, Md Saiful; Rana, Eaftekhar Ahmed; Ahaduzzaman, Md; Al Masud, Abdullah; Das, Tridip; Hasan, Tanjila;	Hemato-biochemical parameters of Pesti-des Petits Ruminants (PPR) affected goats in Chittagong, Bangladesh	Journal of Advanced Veterinary and Animal Research	5	2	211-217	2018	Network for the Veterinarians of Bangladesh
Torsson, Emeli;	Peste des petits ruminants virus—in the field and in the host	Acta Universitatis Agriculturae Sueciae		2019: 80		2019
Wang, Jing; Wang, Peng; Wang, ChangShun; Shi, GuanXu;	Phylogenetic analysis of the whole genome in peste des petits ruminants virus.	Genomics and Applied Biology	37	4	1393-1396	2018	Guangxi University
Islam, Kamrul; Ahad, Abdul; Mahmood, A; Rahman, MM; Islam, MZ; Bin, MH; Kabir, MB; Chowdhury, S; Nasir, MK; Biswas, PK;	Prevalence and clinico–pathological features of peste des petits ruminants in different breeds of goats and their response to antimicrobials	Journal of Infection and Molecular Biology	2	3	43-48	2014
Pandey, Aruna; Sahu, Amit R; Wani, Sajad A; Saxena, Shikha; Khanduri, Alok; Sahoo, Aditya P; Gandham, Ravi K;	Modulation of host miRNAs transcriptome in lung and spleen of Peste des Petits ruminants virus infected sheep and goats	Frontiers in microbiology	8		268757	2017	Frontiers
Mahmoud, MA; Galbat, SA;	Outbreak of foot and mouth disease and peste des petits ruminants in sheep flock imported for immediate slaughter in Riyadh	Veterinary World	10	2	238	2017	Veterinary World
Ishag, Osama M; Saeed, Intisar K; Ali, Yahia H;	Peste des petits ruminants outbreaks in White Nile State, Sudan: research communication	Onderstepoort Journal of Veterinary Research	82	1	1-4	2015	AOSIS
Hailat, Nabil; Brown, Corrie; Houari, Hemida; Al-Khlouf, Shereen; Abdelrahman, Amir; Abu-Aziz, Bassam; Masoud, Ghadeer;	Assessment of peste des petits ruminants (PPR) in the Middle East and North Africa region.					2018
Fallahi, Roozbeh;	Isolation and molecular diagnosis of Peste des petits ruminants (PPR) virus from contaminated areas in Iran	Iranian Journal of Veterinary Science and Technology	9	1	17-21	2017	Ferdowsi University of Mashhad
Naznin, Morium;	A STUDY ON PREVALANCE AND CLINICO-PATHOLOGICAL FINDINGS OF PESTE DES PETITS RUMINANTS (PPR) AFFECTED GOATS IN DIFFERENT BREEDS REGISTERED TO PANCHLAISH UPAZILLA VETERINARY HOSPITAL AND THEIR RESPONSE TO ANTIMICROBIAL THERAPY					2013	Chattogram Veterinary & Animal| Sciences University
Sendow, Indrawati; Hoerudin, Heri; Hartawan, Risza; Fairusya, Nuha; Ratnawati, Atik; Wardhana, April Hari; Sawitri, Dyah Haryuningtyas; Nuradji, Harimurti; Dharmayanti, Ni Luh Putu Indi; Saepulloh, Muharam;	Seroprevalence of peste des petits ruminants disease in Indonesian buffaloes may be an emerging threat to small ruminants	Veterinary World	17	3	535-539	2024	Veterinary World
DES PETITS, SERO-PREVALENCE OF PESTE; SHEEP, RUMINANTS PPR VIRUS IN;	HA KHAN, M. SIDDIQUE, MJ ARSHAD, QM KHAN 2 AND SU REHMAN
Jones, Bryony Anne; Mahapatra, Mana; Chubwa, Chobi; Clarke, Brian; Batten, Carrie; Hicks, Hayley; Henstock, Mark; Keyyu, Julius; Kock, Richard; Parida, Satya;	Characterisation of peste des petits ruminants disease in pastoralist flocks in ngorongoro district of northern Tanzania and bluetongue virus co-infection	Viruses	12	4	389	2020	MDPI
Wang, Yong; Liu, Guangqing; Shi, Lijun; Li, Wenchao; Li, Chuanfeng; Chen, Zongyan; Jin, Hongyan; Xu, Binrui; Li, Gang;	Immune responses in mice vaccinated with a suicidal DNA vaccine expressing the hemagglutinin glycoprotein from the peste des petits ruminants virus	Journal of virological methods	193	2	525-530	2013	Elsevier
Ahmed, Sahar; Hosny, Wafaa Abd El Wahab; Mahmoud, Mervat; Mahmoud, Mohammed Abd El-Fatah;	Isolation and identification of peste des petits ruminants virus from goats in Egyptian governorates	Veterinary World	14	4	926	2021	Veterinary World
Niedbalski, Wiesław; Fitzner, Andrzej; Kęsy, Andrzej;	Foot-and mouth disease and peste des petits ruminants-the role of wildlife in the epidemiology and control of diseases.					2023
Soltan, Mohamed A; Abd-Eldaim, Mohamed M;	Emergence of peste des petits ruminants virus lineage IV in Ismailia Province, Egypt	Infection, Genetics and Evolution	28		44-47	2014	Elsevier
Okwelum, OO; Adewumi, OO; Akinduti, PA; Mshelbwala, FM;	Prevalence of suspected peste des petits ruminants infection and complicating bacteria in goats in Abeokuta, Ogun State, Nigeria	Nigerian Journal of Animal Production	44	3	43-48	2017
Silva, Ana Carina; Carrondo, Manuel JT; Alves, Paula M;	Strategies for improved stability of peste des petits ruminants vaccine	Vaccine	29	31	4983-4991	2011	Elsevier
Raghavendra, AG; Gajendragad, MR; Sengupta, PP; Patil, SS; Tiwari, CB; Balumahendiran, M; Sankri, V; Prabhudas, K;	The epidemiology of peste des petits ruminants in Pakistan and possible control policies	REVUE SCIENTIFIQUE ET TECHNIQUE-OFFICE INTERNATIONAL DES EPIZOOTIES	27	3	861-867	2008	OFFICE INT EPIZOOTIES 12 RUE DE PRONY, 75017 PARIS, FRANCE
Nwoha, Rosemary IO; Omamegbe, Joseph O; Nwakundu, Nnenna O;	Clinico-pathological findings in West African dwarf goats with peste des petits ruminants infection.					2013
Taranov, Dmitriy; Yershebulov, Zakir; Amanova, Zhanat; Bulatov, Yerbol; Barakbayev, Kainar; Abduraimov, Yergali; Kondibaeva, Zhanat; Znugunissov, Kuandyk; Sansyzbay, Abylay;	Study of cultural characteristics and interference of Peste des Petit ruminants virus and sheep pox virus in co-culture	Life Science Journal	11	9	227-31	2014
Munir, Muhammad; Zohari, Siamak; Berg, Mikael; Munir, Muhammad; Zohari, Siamak; Berg, Mikael;	Current advances in molecular diagnosis and vaccines for peste des petits ruminants	Molecular Biology and Pathogenesis of Peste des Petits Ruminants Virus			105-133	2013	Springer
Kgotlele, Tebogo; Chota, Andrew; Chubwa, Choby C; Nyasebwa, Obed; Lyimo, Beatus; Torsson, Emeli; Karimuribo, Esron; Kasanga, Christopher J; Wensman, Jonas J; Misinzo, Gerald;	Detection of peste des petits ruminants and concurrent secondary diseases in sheep and goats in Ngorongoro district, Tanzania	Comparative Clinical Pathology	28		755-759	2019	Springer
Bikaako, Winnie; Kabahango, Patricia; Mugabi, Kenneth; Yawe, Agnes; Stallon, Kisembo; Kyewalabye, Elizabeth; Tukahirwa, Lillian; Kusiimakwe, Dean; Stanley, Meghan; Miller, Beth;	Breaking institutional barriers to enhance women’s participation in and benefit from the Peste des Petits Ruminants and Newcastle Disease vaccine value chains for Sembabule district of Uganda	Plos one	17	10	e0270518	2022	Public Library of Science San Francisco, CA USA
Wu, Junhuang; Yang, Wenping; Li, Lingxia; Wu, Jingyan; He, Jijun; Ru, Yi; Ren, Jingjing; Wang, Yong; Zheng, Haixue; Shang, Youjun;	Plasminogen activator urokinase interacts with the fusion protein and antagonizes the growth of Peste des petits ruminants virus	Journal of Virology			e00146-24	2024	Am Soc Microbiol
Dhanavelu Muthuchelvan, Dhanavelu Muthuchelvan; Ankan De, Ankan De; Bikas Debnath, Bikas Debnath; Dheeraj Choudhary, Dheeraj Choudhary; Gnanavel Venkatesan, Gnanavel Venkatesan; Rajak, KK; Sudhakar, SB; Divakar Himadri, Divakar Himadri; Pandey, AB; Satya Parida, Satya Parida;	Molecular characterization of peste-des-petits ruminants virus (PPRV) isolated from an outbreak in the indo-Bangladesh border of Tripura state of North-East India.					2014
Shabbir, Muhammad Zubair; Sohail, Tayyebah; Ul-Rahman, Aziz; Abbas, Tariq; Ali, Qasim; Rehman, Zia Ur; Khan, Iahtasham; Yaqub, Tahir; Muhammad, Javed; Khan, Sohail Ahmad;	Sentinel surveillance of selected veterinary and public health pathogens in camel population originating from Southern Punjab province, Pakistan	Acta tropica	205		105435	2020	Elsevier
Chen, Shuying; Yang, Fan; Cao, Weijun; Zhang, Xiangle; Liu, Huisheng; Zhang, Keshan; Liu, Xiangtao; Wang, Jingyu; Zheng, Haixue; Zhu, Zixiang;	Peste Des Petits Ruminants Virus Nucleocapsid Protein Interacts with Protein Kinase R-Activating Protein and Induces Stress Granules To Promote Viral Replication	Journal of Virology	97	2	e01712-22	2023	Am Soc Microbiol
Siddiqui, MSI; Ahasan, A; Islam, N; Kundu, P; Munshi, MN; Chowdhury, EH;	Peste des petits ruminants (PPR) virus antibodies in goats and cattle of the Saint Martin's Island in Bangladesh.					2014
Cameron, Angus R;	Strategies for the global eradication of peste des petits ruminants: An argument for the use of guerrilla rather than trench warfare	Frontiers in Veterinary Science	6		331	2019	Frontiers Media SA
Islam, Ausraful; Singh, Amitav; Islam, Mohammad Amirul; Majumder, Shankar;	Peste Des Petits Ruminants of Goats, Outbreak and Economic Losses: A Case Study: PPR Outbreak in Goats	Biological Sciences-PJSIR	54	2	76-82	2011
Sultana, Sajeda; Pervin, Munmun; Sultana, Nazneen; Islam, Md Rafiqul; Khan, Mohammad Abu Hadi Noor Ali;	Validation and standardization of designed N gene primer-based RT-PCR protocol for detecting Peste des Petits Ruminants virus in goats	J Adv Biotechnol Exp Ther	5	3	497-509	2022
Clarke, Brian; Mahapatra, Mana; Friedgut, Orly; Bumbarov, Velizar; Parida, Satya;	Persistence of Lineage IV Peste-des-petits ruminants virus within Israel since 1993: An evolutionary perspective	PLoS One	12	5	e0177028	2017	Public Library of Science San Francisco, CA USA
Burns, Rebekah JL; Douangngeun, Bounlom; Theppangna, Watthana; Mukaka, Mavuto; Wegner, Matthew D; Windsor, Peter A; Blacksell, Stuart D;	Peste des Petits Ruminants (PPR) virus serological surveillance in goats in Lao PDR: Issues for disease eradication in a low‐resource disease‐free setting	Transboundary and emerging diseases	66	2	939-947	2019	Wiley Online Library
Shuaib, Yassir Adam; El-Fadil, Abdelhamid Ahmed Mohamed; Abdel-Rahman, Mahasin Elnur; Negussie, Haileleul; Zessin, Karl-Hans;	Seroprevalence and risk factors of Peste des Petits Ruminants in sheep in Kassala and North Kordofan States of the Sudan.					2014
Pandey, AK; Muglikar, DM; Mhase, PP; Pawade, MM; Daphal, SN; Pawar, PD;	F gene and N gene based reverse transcription pcr for molecular characterization of peste des petits ruminants virus	Indian Journal of Animal Research	54	3	300-304	2020	Agricultural Research Communication Centre
Chukwudi, Ijeoma Chekwube; Ogbu, Kenneth Ikejiofor; Luka, Pam Dachung; Malesa, Refiloe Petunia; Heath, Livio Edward; Ugochukwu, Emmanuel Ikenna; Chah, Kennedy Foinkfu;	Comparison of colorimetric loop-mediated isothermal amplification kit and reverse transcription-polymerase chain reaction in the diagnosis of peste des petits ruminants in sheep and goats in Southeast Nigeria	Veterinary World	13	11	2358	2020	Veterinary World
Raoof, Hana S;	Molecular characterization of circulating strains of the peste-des-petitis-ruminants virus in Sulaimani province, Iraq	Iraqi Journal of Veterinary Sciences	37	3	597-602	2023	College of Veterinary Medicine/University of Mosul
Holz, Carine;	Dynamique de l'émergence in vitro des mutants d'échappement du virus de la peste des petits ruminants (PPRV) face à l'activité ARN interférente ciblant le gène de la nucléoprotéine: implications pour les stratégies thérapeutiques					2011	UM2
Fawzi, Elshaima M; Menaze, Afaf M; Essa, Mohamed I; Mahmoud, Mervat M;	Assessment of the Duration of Maternal Antibodies Specific to Live Attenuated peste des petits Ruminant Virus Vaccine in Lambs and Kids	Zagazig Veterinary Journal	45	Supplementary 1	181-188	2017	Zagazig University, Faculty of Veterinary Medicine
Saeed, Fatima A; M. Gumaa, Mohammed; A. Abdelaziz, Sana; Enan, Khalid A; Ahmed, Selma K; Hussien, Mohammed O;	Epidemiology and molecular characterization of re-emerged virulent strains of Peste des Petits Ruminants virus among sheep in Kassala State, Eastern Sudan	Irish veterinary journal	74		1-9	2021	Springer
Hammami, Pachka; Lancelot, Renaud; Domenech, Joseph; Lesnoff, Matthieu;	Ex-ante assessment of different vaccination-based control schedules against the peste des petits ruminants virus in sub-Saharan Africa	Plos one	13	1	e0190296	2018	Public Library of Science San Francisco, CA USA
Wang, Qiuxia; Ou, Changbo; Dou, Yongxi; Chen, Lei; Meng, Xuelian; Liu, Xingyou; Yu, Yan; Jiang, Jinqing; Ma, Jinyou; Zhang, Zhidong;	M protein is sufficient for assembly and release of Peste des petits ruminants virus-like particles	Microbial Pathogenesis	107		81-87	2017	Elsevier
Abd-Elfatah, Eman Beshry; Elsheikh, Hussein Abdalatif; Shehata, Ayman Ahmed;	Peste des petits ruminants virus infection of small ruminants in Al-Sharkia governorate, Egypt.					2022
Hammami, Pachka; Lancelot, Renaud; Lesnoff, Matthieu;	Modelling the dynamics of post-vaccination immunity rate in a population of Sahelian sheep after a vaccination campaign against peste des petits ruminants virus	PloS one	11	9	e0161769	2016	Public Library of Science San Francisco, CA USA
Amirbekov, M; Abdulloev, AO; Anoyatbekov, M; Gulyukin, AM; Zaberezhny, AD;	Incidence and identification of peste des petits ruminants virus in Tajikistan	IOP Conference Series: Earth and Environmental Science	548	7	072071	2020	IOP Publishing
Hosny, Wafaa Abd El Wahab; Baheeg, Eman Mohamed; Aly, Hala Abd El Raheem; Abd El Nabi, Samia Said; Hanna, Nadia Maher;	Field serological investigation for peste des petits ruminants, foot-and-mouth disease, and bluetongue diseases in illegally introduced animals in Egypt	Veterinary World	13	8	1661	2020	Veterinary World
Mulindwa, Bonny; Ruhweza, Simon Petter; Ayebazibwe, Chrisostom; Mwiine, Frank Norbert; Muhanguzi, Dennis; Olaho-Mukani, William;	Peste des Petits Ruminants serological survey in Karamoja sub region of Uganda by competitive ELISA.					2011
El-Bagoury, Gabr F; El-Nahas, Ehab M; Hussein, Ahmed M; Mohamed, Azza M;	Assessment of two stabilizers used for lyophilized live attenuated peste des petits ruminants (PPR) vaccine	Benha Veterinary Medical Journal	29	1	183-188	2015	Benha University; Faculty of Veterinary Medicine
YONAS, TESHOME;	ISOLATION, MOLECULAR DETECTION AND SERO-PREVALENCE STUDY OF PESTE DES PETITS RUMINANTS VIRUS CIRCULATING IN SMALL RUMINANTS IN CENTRAL ETHIOPIA					2022	HU
Solaiman, Md; Bijoy, Md Moinul Kabir; Harun, Anas Bin; Pranto, Rayhan Kabir; Karim, Md Robiul;	Prevalence of peste des petits ruminants (PPR) in goats at Keraniganj Upazila of Dhaka district, Bangladesh	Bangladesh Journal of Veterinary and Animal Sciences	10	1		2022
Wasee Ullah, R;	Bin Zahur A, Latif A, Iqbal Dasti J, Irshad H, Afzal M, Qureshi ZUA (2016) Detection of peste des petits ruminants viral RNA in fecal samples of goats after an outbreak in Punjab province of Pakistan: a longitudinal study	BioMed Res Int
Malik, MH; Khan, QM; Nosheen Malik, Nosheen Malik; Anwar Ul Haq Ch, Anwar Ul Haq Ch; Arfan Yousaf, Arfan Yousaf;	Epidemiology and diagnosis of Rinderpest: Pakistan and global eradication programme.					2003
de Haan, NC; Kimani, T; Rushton, J; Lubroth, J;	Why Is Small Ruminant Health Important—Peste des Petits Ruminants and Its Impact on Poverty and Economics?	Peste des petits ruminants virus			195-226	2015	Springer
Yessenbayev, Kairat; Mukhanbetkaliyev, Yersyn; Yessembekova, Gulzhan; Kadyrov, Ablaikhan; Sultanov, Akhmetzhan; Bainiyazov, Aslan; Bakishev, Temirlan; Nkamwesiga, Joseph; Korennoy, Fedor; Abdrakhmanov, Sarsenbay;	Simulating the Spread of Peste des Petits Ruminants in Kazakhstan Using the North American Animal Disease Spread Model	Transboundary and Emerging Diseases	2023			2023	Hindawi
Tatar, Nigar; ALKAN, Feray;	Koyun ve keçilerde küçük ruminantların vebası (peste des petits ruminants) ve sığır vebası enfeksiyonlarının serolojik ve virolojik olarak araştırılması	Etlik Veteriner Mikrobiyoloji Dergisi	10	2	35-60	1999	Veteriner Kontrol Merkez Araştırma Enstitüsü
Alemnew, Enyiew; Asfaw, Tadiwos; Demis, Chekol; Alemu, Biruk; Yitagesu, Erdachew; Wondifra, Yeshitla; Ayele, Firdawoke; Aydefruhim, Derib;	Evaluation of immune response of small ruminant flocks to ovine Pasteurellosis and Peste Des Petits Ruminants vaccines in North Shewa, Ethiopia	Journal of Science and Inclusive Development	4	1	55-69	2022
Saeed, Intisar K; Khalafalla, AI; El-Hassan, SM; El-Amin, MA;	Peste des petits ruminants (PPR) in the Sudan: investigation of recent outbreaks, virus isolation and cell culture spectrum.					2004
Wang, Yong; Yue, Xiaolin; Jin, Hongyan; Liu, Guangqing; Pan, Ling; Wang, Guijun; Guo, Hao; Li, Gang; Li, Yongdong;	A suicidal DNA vaccine expressing the fusion protein of peste des petits ruminants virus induces both humoral and cell-mediated immune responses in mice	Journal of virological methods	225		35-40	2015	Elsevier
Zhang, Shuwen; Liang, Ruirui; Qiu, Songyin; Zhang, Hui; Chen, Qin; Niu, Bing;	Epidemic Analysis of Peste Des Petits Ruminants in India	Available at SSRN 3962896				2022
Bazyar, Hassan; Nouri, Mohammad; Ghadrdan-Mashhadi, Ali-Reza; Seyfi Abad Shapouri, Masoud Reza; Varshovi, Hamidreza; Dundon, William G; Hedayati, Zeinab;	Molecular detection and phylogenetic analysis of Peste des petits ruminant’s virus in QOM Province 2016 and 2018	Iranian Veterinary Journal	16	4	5-15	2021	Shahid Chamran University of Ahvaz
Edwin, Idriss Mustapha; George, Pius Nicol; Mohamed, Haddy Leigh; Amara, Leno; Ahmed, Foray Samba;	Peste des petits ruminants outbreak investigation among goats and sheep in Kenema District, Sierra Leone, March 2023	Sierra Leone Journal of Biomedical Research	14	1	59-63	2023
Alemnew, Enyiew; Asfaw, Tadiwos; Demis, Chekol; Yitagesu, Erdachew; Areaya, Alemnew;	Clinical report on outbreaks of peste des petits ruminants in goat in north Shewa, Ethiopia	Agricultural & Veterinary Sciences	4		125-131	2020
Karbasanavar, N; Bagalakote, PS; Shambulingappa, BE; Ananda, KJ; Satheesha, SP; RANI, B KAVITHA; Mallinath, KC;	INVESTIGATION OF PESTE DES PETITS RUMINANTS (PPR) OUTBREAK AMONG GOATS AND SHEEP OF AGASAVALLI VILLAGE (SHIVAMOGGA DISTRICT, KARNATAKA)	Indian J. Anim. Hlth	57	2	169-174	2018
Patel, Yash R; Patel, Jignesh M; Vihol, Priti D; Kalyani, IH; Solanki, Jayesh B; Panchal, Pratik P;	Pathomorphological studies of peste des petits ruminants (ppr) in goats of Navsari and Valsad Districts, India	International Journal of Current Microbiology and Applied Science	6	12	238-244	2017
Baksi, Surajit; Dave, H; Rao, Nitya; Malsaria, P; Khan, M; Chauhan, P;	Evaluation of Peste des Petits Ruminants (PPR) cell culture vaccine in goats and sheep in India.					2018
Nafea, MR; Elbakry, M; Shahein, M; Gamelat, K; Farag, GK; Abdallah, F; AhMed, AA;	Virological and molecular studies on peste des petits ruminants virus (PPRV) in small ruminants and camel in Egypt between 2017 and 2018	Adv. Anim. Vet. Sci	7	s2	12-18	2019
Ugochukwu, Iniobong CI; Idoko, Sunday I; Omeke, Jacinta N; Aneke, Chioma I; EMEJUO, Nnenna T; UGOCHUKWU, Emmanuel I;	The Clinicopathological Evaluations of the Efficacy of Incorporation of Amantadine Hydrochloride in the Treatment of West African Dwarf Goats Experimentally Infected with Peste des Petits Ruminants Virus	Notulae Scientia Biologicae	11	4	379-386	2019
Bora, Mousumi; Yousuf, Raja Wasim; Dhar, Pronab; Singh, Rabindra Prasad;	An overview of process intensification and thermo stabilization for upscaling of Peste des petits ruminants vaccines in view of global control and eradication	Virusdisease	29		285-296	2018	Springer
Chen, Shuying; Yang, Fan; Cao, Weijun; Liu, Huisheng; Wen, Bo; Sun, Yuefeng; Zheng, Haixue; Wang, Jingyu; Zhu, Zixiang;	Quantitative proteomics reveals a novel role of the E3 ubiquitin-protein ligase FANCL in the activation of the innate immune response through regulation of TBK1 phosphorylation during peste des petits ruminants virus infection	Journal of Proteome Research	20	8	4113-4130	2021	ACS Publications
Jilo, Kula;	Peste des petits ruminants (PPR): global and ethiopian aspects. a standard review	Global Veterinaria	17	2	142-153	2016
Ilboudo, Guy Sidwatta; Kane, Papa Abdoulaye; Kotchofa, Pacem; Okoth, Edward; Maiga, Adama; Dione, Michel;	Peste des petits ruminants (PPR) vaccination cost estimates in Burkina Faso	Animals	12	16	2152	2022	MDPI
Gitao, CG; Ithinji, DG; Gitari, R; Ireri, GR;	The confirmation of Peste des petit ruminants (PPR) in Kenya and perception of the disease in West Pokot					2014	Faculty of Agriculture, University of Nairobi
Arif, Hafiz Muhammad; Nasir, Abdul; Anwar, Dad Muhammad; Mandokhail, Muhammad Din; Hashim, Muhammad; Tareen, Salahuddin; Kasi, Abdul Malik;	Status of Animal Health and Role of Livestock Farming in Poverty Alleviation in Balochistan, Pakistan					2018
Li, Xiao-Peng; Zhai, Shao-Lun; He, Dong-Sheng; Guo, Peng-Ju; Lv, Dian-Hong; Wen, Xiao-Hui; Luo, Man-Lin; Chen, Rui-Ai; Wei, Wen-Kang;	Genome characterization and phylogenetic analysis of a lineage IV peste des petits ruminants virus in southern China	Virus Genes	51		361-366	2015	Springer
Balamurugan, Vinayagamurthy; Rahman, Habibur; Munir, Muhammad;	Host susceptibility to peste des petits ruminants virus	Peste des petits ruminants virus			39-50	2015	Springer
Kumar, PANKAJ; Sinha, BIDYA SHANKAR; Roy, Rama Krishna; Kumari, Rashmi Rekha; Kumar, Abhay;	Peste des petits ruminants in goats: Sero-epidemiological study in middle Indo-Gangetic plains	Indian Journal of Animal Sciences	87	4	418-421	2017
Niedbalski, WIESŁAW;	Occurrence of peste des petits ruminants and its increasing threat to Europe.					2019
Chota, Andrew; Shirima, Gabriel; Kusiluka, Lughano;	Diagnosis Challenges and Control Strategies of Transboundary Diseases Presenting with Respiratory Signs in Small Ruminants in Developing Countries: Emphasis on Contagious Caprine Pleuropneumonia and Peste Des Petits Ruminants					2020	International Journal of TROPICAL DISEASE & Health
Alhussain, Alaa EM; Abdalla, Nahid AS; Mohammed, Sana I; Hakeem, Mihad; Ahmed, Ihsan H; Osman, Nussieba A;	Detection of peste des petits ruminants virus in pneumonic lungs from apparently healthy sheep and goats slaughtered at Al-Hasaheisa slaughterhouse, Gezira state, central Sudan	Onderstepoort Journal of Veterinary Research	87	1	1-6	2020	AOSIS
Gelana, Milkessa; Gebremedhin, Endrias Zewdu; Gizaw, Daniel;	Seroepidemiology of Peste des Petits ruminants in sheep and goats in the selected district of Horu Guduru Zone, Western Ethiopia	Research in Veterinary Science	132		527-534	2020	Elsevier
Ali, Wegdan H; Osman, Nussieba A; Asil, Rayan M; Mohamed, Baraa A; Abdelgadir, Salma O; Mutwakil, Shaza M; Mohamed, Nafeesa EB;	Serological investigations of peste des petits ruminants among cattle in the Sudan	Tropical animal health and production	51	3	655-659	2019	Springer
Kiran Aqil, Kiran Aqil; Muti-ur-Rehman Khan, Muti-ur-Rehman Khan; Asim Aslam, Asim Aslam; Aqeel Javeed, Aqeel Javeed; Rizwan Qayyum, Rizwan Qayyum; Farooq Yousaf, Farooq Yousaf; Farkhanda Yasmeen, Farkhanda Yasmeen; Sohail, ML; Sajid Umar, Sajid Umar;	In vitro antiviral activity of Nigella sativa against peste des petits ruminants (PPR) virus.					2018
Chukwudi, Ijeoma Chekwube; Anene, Boniface Maduka; Chukwu, Cornelius C; Ezeh, Ikenna Onyema; Ogbu, Kenneth Ikejiofor;	Effect of Peste des Petits Ruminants vaccination on clinico-haematological parameters of West African Dwarf sheep experimentally infected with Trypanosoma congolense	Annual Research & Review in Biology	9	6	1-13	2016
Haq, Adil Anamul; Santhamani, Ramasamy; Chakravarti, Soumendu; Yadav, Ajay Kumar; Rajak, Kaushal Kishor; Upmanyu, Vikramaditya; Sinha, Dharmendra Kumar; Malik, Yashpal Singh; Singh, Rabindra Prasad;	Investigation on peste des petits ruminants outbreak in goats of Bareilly district of Uttar Pradesh, India					2017	Society for Immunology and Immunopathology
Gnanaraj, Tensingh; Kumanan, K; Roy, Parimal;	Investigation on Outbreak of Peste Des Petits Ruminants (PPR) in an Organized Farm among Tellicherry Breed of Goats
Abiyu Senbeto, Yalew;	Epidemiology of peste des petits ruminants, isolation and molecular detection of the virus in selected districts of awi and metekel zones, North West Ethiopia					2022	Addis Ababa University
Ezeibe, MCO; Ijabo, O; Okoroafor, ON; Orajaka, LJE; Ukommadu, NM; Chukwu, OS; Ngene, AA;	Antiviral effects of aluminum magnesium silicate on peste-des-petits-ruminants virus.					2009
Oshiek, AA; Abdelkadir, MW; Mihreteab, Bereket; Mengesha, SB; Teklay, GH; Yemane, H; Mesfun, HG; Efrem, GH; Njeumi, F;	Investigating peste des petits ruminants (PPR) in naturally infected goats and sheep in Anseba Region, Eritrea, by reverse transcription polymerase chain reaction (RT-PCR)	Tropical animal health and production	50		915-920	2018	Springer
ElAshmawy, Wagdy R; Bazid, Abdelhamid I; Aboelkhair, Mohamed; Sakr, Mostafa A; Fayed, Aysam M; Fawzy, Mohamed;	Molecular epidemiological study on Peste des petits ruminants in Egypt 2015.					2018
Koshemetov, Zhumagali; Sansyzbay, Abylai; Sandybayev, Nurlan; Abduraimov, Yergali; Matveyeva, Valentina; Nurabayev, Sergazi; Bogdanova, Marina; Sugirbaeva, Gulnur; Burabaev, Assilbek; Yessirkepov, Marlen;	Peste des petits ruminants: Monitoring, diagnostic and spread on the territory of the Central Asia	Life Sci J	11	7	48-54	2014
Mulumba-Mfumu, Leopold K; Mahapatra, Mana; Diallo, Adama; Clarke, Brian; Twabela, Augustin; Matondo-Lusala, Jean Pierre; Njeumi, Felix; Parida, Satya;	Retrospective Characterization of Initial Peste des petits ruminants Outbreaks (2008–2012) in the Democratic Republic of the Congo	Viruses	13	12	2373	2021	MDPI
Chukwudi, Ijeoma Chekwube; Ogbu, Kenneth Ikejiofor; Nwabueze, Adaeze Lilian; Olaolu, Olushola Samuel; Ugochukwu, Emmanuel Ikenna; Chah, Kennedy Foinkfu;	Update on Peste des petits ruminants status in South East Nigeria: serological and farmers’ awareness investigation, and potential risk factors	Tropical Animal Health and Production	52		3285-3291	2020	Springer
Jarad, Ali; Lafta, Mohanad H; Al Saad, Kamal M;	Clinical, Hemato-biochemical, and diagnostic studies of peste des petits ruminants (PPR) in yearling goats of Basrah, Iraq	Revista Electronica de Veterinaria			445-456	2022
Adwitiya, Drishti Mahanta; Choudhury, Farhin Aktar; Barua, Arpana; Talukdar, Manash Jyoti;	Peste des petits ruminants: A comprehensive overview					2022
Stéphane, Ostrowski; Madad, Rajabi Ali; Hafizullah, Noori;	Controlling the risk of spill over of peste des petits ruminants virus from livestock to threatened wild ungulates in Wakhan National Park, Afghanistan
Ahamed, Shamim; Nazir, KHM Nazmul Hussain; Yousuf, Md Abu; Islam, Md Monowarul; Arafat, Md Yeasin; Islam, Md Ariful; Mahmud, Md Muket; Islam, Md Rafiqul;	Seromonitoring of Peste des Petits Ruminants in goats and molecular characterization of PPR virus from field cases	Journal of Advanced Veterinary and Animal Research	6	3	416	2019	Network for the Veterinarians of Bangladesh
Mantip, Samuel; Quan, Melvyn; Van Vuuren, Moritz; Shamaki, David;	Comparison of nucleotide sequences of recent and previous lineages of peste-des-petits-ruminants viruses of sheep and goats in Nigeria	Onderstepoort Journal of Veterinary Research	83	1	1-10	2016	AOSIS
Muhammad Abubakar, Muhammad Abubakar; Arshed, MJ; Aamir, Z; Fateh Ullah, Fateh Ullah; Faisal Ishfaq, Faisal Ishfaq; Qurban Ali, Qurban Ali;	Post outbreak profile of peste des petits ruminants (PPR) virus antibodies in relation with vaccination in recovered goats.					2011
Rume, VN; Bodjo, SC; Gurja, B; Baziki, JDD; Adama, D; Ankeli, P; Nwankpa, ND; Yebchaye, D; Tessema, TS;	Sero-epidemiology of peste des petits ruminants in Oromia and Afar regional states of Ethiopia	Rev Sci Tech	39	3	863-870	2020
Hussein, Manal Abdelaziz; Elbagory, Gabr Fikry; Khodier, Mohammad Hassan;	Potency of oil adjuvant inactivated Peste des Petits Ruminants (PPR) vaccine	Benha Veterinary Medical Journal	45	2	173-176	2023	Benha University; Faculty of Veterinary Medicine
RAHAL, Hamida Chaimae; SERIER, Zohra;	Etude épidémiologique rétrospective de la peste des petits ruminants au niveau de la wilaya d’Ain Témouchen					2021
Lhermie, Guillaume; Pica‐Ciamarra, Ugo; Newman, Scott; Raboisson, Didier; Waret‐Szkuta, Agnes;	Impact of Peste des petits ruminants for sub‐Saharan African farmers: A bioeconomic household production model	Transboundary and Emerging Diseases	69	4	e185-e193	2022	Wiley Online Library
Khan, MA; Rehman, A; Mahmood, A; Younus, M; Naeem, M; Hassan, FM; Maqbool, A; Nazir, F;	Impact of Prompt Delivery of Veterinary Services on Morbidity and Mortality Rate in the Flocks of Indigenous Goat Farms in Central Punjab, Pakistan	First Asia Dairy Goat Conference	9		205	2012
Munir, Muhammad; Shah, Sajjad Hussain; Shabbir, Muhammad Zubair; Berg, Mikael;	Special Issues
Muritala, Ismaila; Bemji, Martha N; Ozoje, Michael O; Ajayi, Olusola L; Oluwayinka, Eniope B; Sonibare, Adekayode O; James, Ikechukwu J; Ibeagha-Awemu, Eveline M;	Comparative study of HA and HNB staining RT-LAMP assays for peste des petits ruminants virus detection in West African Dwarf goats	Tropical Animal Health and Production	55	6	356	2023	Springer
Field, Tongo;	Investigate the Uses of Goats and Socioeconomic Impact of Peste des Petits Ruminant on Farmers Engaged in Diamond Mining in
Chukwudi, Ijeoma Chekwube; Anene, Boniface Maduka; Chukwu, Cornelius C; Ezeh, Ikenna Onyema; Ogbu, Kenneth Ikejiofor;	Humoral Immune Response to Peste Des Petits Ruminants Vaccination in West African Dwarf Sheep Experimentally Infected with Trypanosoma Congolense and Treated with Trypanocide
Ashraf, Waqas; Khan, Qaiser Mahmood; Mobeen, Ameena; Kamal, Hira; Farooq, M; Jalees, MM; Diallo, Adama; Unger, Hermann;	Molecular detection and genotyping characterization of PPRV in various areas of Pakistan, 2007 to 2012	FAO, Animal Health-Empress	360	45	14-16	2015
Bardhan, D; Singh, RP; Kumar, Sanjay; Anandasekaran, G; Meraj, Mohd;	Impact of vaccine against Peste-des-Petits Ruminants (PPR) in India: An analysis using economic surplus model	The Indian Journal of Animal Sciences	87	10	1176-1184	2017
Bedore, Beredo; Mustefa, Mohammed; Tamire, Mitiku; Geinoro, Tariku;	Current status of occurrence and socio-economic impacts of peste des petits ruminants virus (PPRV) on small ruminant population in Ethiopia	people	10		2011	2012
Authority, EFS;	Scientific opinion on peste des petits ruminants.					2015
Abubakar, Muhammad; Ali, Qurban; Khan, Haider A;	Prevalence and mortality rate of peste des petitis ruminant (PPR): possible association with abortion in goat	Tropical animal health and production	40	5	317-321	2008	Springer
Baron, Michael D; Hodgson, Sophia; Moffat, Katy; Qureshi, Mehnaz; Graham, Simon P; Darpel, Karin E;	Depletion of CD8+ T cells from vaccinated goats does not affect protection from challenge with wild‐type peste des petits ruminants virus	Transboundary and emerging diseases	68	6	3320-3334	2021	Wiley Online Library
Byadovskaya, Olga; Shalina, Kseniya; Prutnikov, Pavel; Shumilova, Irina; Tenitilov, Nikita; Konstantinov, Alexei; Moroz, Nataliya; Chvala, Ilya; Sprygin, Alexander;	The Live Attenuated Vaccine Strain “ARRIAH” Completely Protects Goats from a Virulent Lineage IV Field Strain of Peste Des Petits Ruminants Virus	Vaccines	12	2	110	2024	MDPI
Gomes, Amitha R; Hegde, Raveendra; Byregowda, SM; Renukaprasad, C;	Peste des Petits Ruminants-An emerging disease of small ruminants	Intas Polivet	8	1	106-111	2007	Intas Pharmaceuticals Ltd.
Siddiqui, Mohammad Saiful Islam; Mussa, Mohammad Tareq; Talukder, Sohag; Hossain, Hemayet; Al Masud, Abdullah; Uddin, AHM Musleh; Akter, Sharmin; Islam, Mohammad Riajul;	Seroprevalence of Peste des Petits Ruminants in Small and Large Ruminants in Selected Bordered Areas of Bangladesh
Hossain, Md Tarek; Rahman, MM; Begum, JA; Haque, ME;	Development and Validation of Filter Paper Method of RT-PCR for the Detection of ‘N’gene of Peste Des Petits Ruminants Virus	American Journal of Biomedical Science and Engineering	3	4	37-44	2017
Bwihangane, BA; Misinzo, G; Sviteck, N; Bebora, LC; George, CG;	Sero-epidemiology of peste des petits ruminants infection and the associated risk factors in South Kivu, DR. Congo.					2016
Thakor, RB; Patel, MD; Kalyani, IH; Patel, RM;	Economic impact of peste des petits ruminants in goats of south Gujarat	The Indian journal of veterinary sciences and biotechnology	11	4	17-23	2016	The society for veterinary science and biotechnology
Babaoglu, AR; Mahzounieh, M; Dagalp, S Bilge;	Molecular epidemiology of peste des petits ruminants virus in sheep and goats in Iran: Epidemiology of PPRV in Iran	Journal of the Hellenic Veterinary Medical Society	74	4	6707-6718	2023
Derakhshan, Yasaman; Davari, Seyedeh Aida; Sarani, Ali;	Histopathology of peste des petits ruminants in goats and sheep of Sistan region	Veterinary Clinical Pathology The Quarterly Scientific Journal	13	3 (51) Autumn	259-269	2019	Tabriz Branch, Islamic Azad University
Chitradevi, S; Sivaraman, S; Madheswaran, R;	Molecular confirmation of Peste des petits ruminants (PPR) disease outbreak in cross bred Jamunapari goats in Tamil Nadu					2021
Haider Ali, Khan;	Seroprevalence And Molecular Characterization Of Indigenous Peste Des Petits Ruminants Virus In Punjab, Pakistan					2011	University of Agriculture, Faisalabad
Khalafalla, Abdelmalik I;	Peste Des Petits Ruminants (PPR)	Infectious Diseases of Dromedary Camels: A Concise Guide			57-63	2021	Springer
Robi, Dereje Tulu;	Epidemiology of Peste Des Petits Ruminants in sheep and goats in Ethiopia	Journal of Agricultural Science and Research	7	7	503-512	2019
Shanmugavadivu, P; Srinivasan, P; Arulmozhi, A; Sivaraman, S; Balasubramaniam, GA; Sasikala, M; Nithya, P;	Pathomorphology of concurrent Peste des petits Ruminants (PPR) and contagious caprine pleuropneumonia (CCPP) in a cross breed goat flock	Indian Journal of Animal Research	57	10	1364-1369	2023	Agricultural Research Communication Centre
Rondeau, Alexia;	Assessment of the risk of spread of peste des petits ruminants in South Africa through use of spatial multi-criteria decision analysis					2017
Egwu, Abdul-Dahiru Saka Saheed Ambali; El-Yuguda, Baba; Ganiyu, Abdul; Godon, O;	Seroprevalence of peste des petits ruminants among domestic small and large ruminants in the semi-arid region of North-eastern Nigeria						Citeseer
Zhang, Shanyong; Li, Ning; Xu, Mingshuai; Huang, Zheng YX; Gu, Zhujun; Yin, Shenglai;	Urbanization and Habitat Characteristics Associated with the Occurrence of Peste des Petits Ruminants in Africa	Sustainability	14	15	8978	2022	MDPI
Ali, Syed Noman; Khan, Shahid Ali; Mohammed, Afzal; Kazmi, Shahana Uroj; Mariner, Jeff;	The association of disease with animal production systems and its socio-economic impact in district Tharparkar Sindh Pakistan	Int J Biol Biotechnol	15		383-93	2018
Sharawi, SSA; El-Nahas, EM; El-Habbaa, AS; Saad Alla, ET;	Cell Bound Immunoassay: A Simple Method for Detection and Titration of Antibodies to Peste des Petits Ruminants Virus in Small Ruminant Sera	Benha Veterinary Medical Journal	34	3	310-317	2018	Benha University; Faculty of Veterinary Medicine
Niedbalski, Wiesław;	Progress in vaccines against peste des petits ruminants virus.					2023
Ahmad, K; Ali, SM Jamal Q; Hussain, M;	AN OUTBREAK OF PESTE DES PETITS RUMINANTS (PPR) IN A GOAT	Young	156	10	10
Dimri, U; Mishra, S; Mishra, N; Shinde, AK; Bhagwan, PSK; Sharma, MC;	An outbreak of Peste des Petits ruminants in goats in an organised farm of semi-arid India.					2002
Nahed, KA; Hassanein, SA; Wafaa, AE; Eman, MB; Dardiri, MA;	Virological and molecular studies of Peste des petites ruminants virus (PPR).					2011
Latif, MZ; Khushi, M; Riaz, H; Faisal, S; Imran, A; Muhammad, A; Muhammad, I; Muddassar, H; Muhammad, F;	Effect of Stabilizers on Infectivity Titer of Freeze-Dried Peste Des Petits Ruminants Virus Vaccine 2018	Pakistan Veterinary Journal	3			2018
Babaoglu, Ali Riza; Mahzounieh, Mohammadreza; Dagalp, Seval Bilge;	Molecular Epidemiology of Peste des Petits Ruminants Virus in Small Ruminants in Iran					2022
Kihu, SM; Gitao, CG; Bebora, LC; Njenga, MJ; Wairire, GG; Maingi, N; Wahome, RG;	Participatory risk assessment of Peste des petit ruminants: factor analysis of small ruminants' pastoral management practices in Turkana district, Kenya.					2012
Kinimi, Edson; Muyldermans, Serge; Vincke, Cécile; Odongo, Steven; Kock, Richard; Parida, Satya; Mahapatra, Mana; Misinzo, Gerald;	Development of nanobodies targeting peste des petits ruminants virus: the prospect in disease diagnosis and therapy	Animals	11	8	2206	2021	MDPI
Sendow, Indrawati; Adjid, RMA; Dharmayanti, NLPI;	Peste des Petits Ruminant: Penyakit Eksotik Ruminansia yang Perlu Diwaspadai
Bouchemla, F; Sherasiya, A; Benseghir, H; Mimouni, A;	World epidemiological meta-analyses of peste des petits ruminants (1997-2017).	Revue Scientifique et Technique (International Office of Epizootics)	39	3	871-881	2020
Singh, Ayushi; Yadav, Priyanshi; Goud, P Manoj Kumar; Chaudhary, Ashok;	In-silico analysis of phylogeny, physicochemical and structural properties of nucleocapsid proteins of Peste des Petits Ruminants virus across India and globally
Gaafar, Bothina BM; Ali, Sumaia A; Abd-elrahman, Khoubieb Ali; Almofti, Yassir A;	Research Article Immunoinformatics Approach for Multiepitope Vaccine Prediction from H, M, F, and N Proteins of Peste des Petits Ruminants Virus					2019
des Petits Ruminants, Peste; Pox, Sheep;	Trials in Vaccinology					2015
Mantip, Samuel E; Sigismeau, Anthony; Nanven, Maurice; Joel, Atuman; Qasim, Abayomi M; Musa, Sada Aliyu Ibrahim; Ezeanyika, Ogechukwu; Faramade, Ibikunle; Ahmed, Garba; Woma, Timothy Y;	Wide circulation of peste des petits ruminants virus in sheep and goats across Nigeria	Onderstepoort Journal of Veterinary Research	88	1	1-7	2021	AOSIS Publishing
Mantip, Samuel Elias Lashat;	Molecular characterisation of peste des petits ruminants viruses in sheep and goats from Nigeria					2013	University of Pretoria
Elhag, Nussieba Ahmed Osman;	PESTE DES PETITS RUMINANTS (PPR) IN SUDAN: DETECTION, VIRUS ISOLATION AND IDENTIFICATION, PATHOGENICITY AND SEROSURVEILLANCE					2005	University of Khartoum
Anees, Muhammad; Muhammad, Khushi; Rabbani, Masood; Younus, Muhammad; Nazir, Jawad; Hanif, K; Ghafoor, Aamir; Yaqoob, Muhammad;	EFFECT OF VARIOUS FORMULATIONS OF PESTE DES PETITS RUMINANTS VIRUS VACCINES ON THE DURATION OF IMMUNITY IN GOATS.	Science International	26	3		2014
Mallinath, KC; Basavaraj, A; Jagadish, BH; Patil, NA; Byregowda, SM; Jagannathrao, C; Naveena, A;	Detection of peste des petits ruminants (PPR) virus by sequencing using matrix-protein gene.	Journal of Experimental Zoology India	25	2		2022
Nizamani, ZA; LIBEAU, G; ALBINA, E; Servan de Almeida, R;	In-vivo delivery of small interfering RNA (siRNA) and evaluation of its antiviral effect against Peste des petits ruminants Virus (PPRV)
Wei, Si; Zaisi, Liu; Zheng, Qiu; Zhenzhao, Sun; Xuehui, Cai; Jingfei, Wang;	PESTE DES PETITS RUMINANTS IN CHINA, 2013-2016	Эколого-биологическое благополучие растительного и животного мира			151-156	2017
Bamouh, Zahra; ElKarhat, Zouhair; Elhayane, Meryem; Tadlaoui, Khalid Omari; Tligui, Noursaid; Fihri, Ouafaa Fassi; Elharrak, Mehdi;	Peste des petits ruminants experimental infection in adult goats	Comparative Clinical Pathology	32	1	7-13	2023	Springer
El-Dakhly, AT; Youssef, MM; Tammam, Abeer A; Moedham, Namaa A;	Assessment of the peste des petits ruminants (ppr) attenuated virus produced by inoculating vero cell line at different stages of cell growth	Journal of Applied Veterinary Sciences	1	1	69-72	2016	Egyptian Society for Animal Management (ESAM)
Bello, MB; Kazeem, HM; Oladele, SB; Fatihu, MY; Tambuwal, FM; Jibril, AH; Raji, AA;	Enzyme Linked Immunosorbent Assay (ELISA) Based Detection of Antibodies to Peste Des Petits Ruminants Virus in Camels Presented for Slaughter at Sokoto Municipal Abattoir, Northwestern Nigeria.	Camel: An International Journal of Veterinary Sciences	2	1	15-23	2014	New Delhi Publishers
Sharma, CS; Mehta, HK; Prakash, MM; Shukla, PC;	Studies on clinico-haemato-biochemical changes in peste des petits ruminants in goats.					2012
Kardjadj, M; Luka, PD; Ben-Mahdi, MH;	Assessing the immune response of commercial peste des petits ruminants vaccine in sheep and goats in Algeria	J Vet Sci Med Diagn 4	5			2015
Karthi, A; Jayanthi, N; Rao, GV; Gnanaraj, Tensingh; Jaisree, S; Shoba, K; Saahithya, R;	Pathomorphology and molecular detection of Peste des petits ruminants (PPR) in natural outbreak in goat kids					2019	Indian Association of Veterinary Pathologists
Adeoye, Fiyinfoluwa; Kolapo, Adedamilola; Ogunmolawa, Oluyemi; Aluko, Adegboyega; Meseko, Clement; Oluwayelu, Daniel;	Molecular Detection of Peste des Petits Ruminants Virus (PPRV) in Goats and in Sheep in Ibadan, Oyo State, Nigeria	Veterinaria Italiana	58	4		2022
Dhanavelu Muthuchelvan, Dhanavelu Muthuchelvan; Rajak, KK; Ramakrishnan, MA; Dheeraj Choudhary, Dheeraj Choudhary; Sakshi Bhadouriya, Sakshi Bhadouriya; Paramasivam Saravanan, Paramasivam Saravanan; Pandey, AB; Singh, RK;	Peste-des-petits-ruminants: an Indian perspective.					2015
Baydar, Ersoy; Yüce, Abdurrauf; Gürçay, Metin; Kızıl, Ömer;	The antioxidant status and biochemical parameters in kid goats naturally infected with peste des petits ruminants virus					2018	Univ Fed Rio Grande Do Sul
Ayaz, M Mazhar; Muhammad, G; Rehman, S;	Pneumo-entritis syndrome among goats in Dera Ghazi Khan	Pakistan Vet J	17	2	97-9	1997
Bayir, TUBA; Gürcan, İS;	Assessment of Peste Des Petits Ruminants (PPR) in Turkey Between 2017-2019	Journal of the Hellenic Veterinary Medical Society	74	2	5775-5784	2023
Gebre, Tsegaye;	Review on Peste Des Petits Ruminants	Advances in Biological Research	14	2	77-84	2020
Jalees, Muhammad Moazam; Mansoor, Muhammad Khalid; Nasir, Hafsa; Waheed, Usman; Ashraf, Waqas; Hussain, Firasat; Rauf, Mubasher; Nawaz, Zeeshan; Hussain, Riaz; Saleemi, Muhammad Kashif;	Bioscience Research
Tariq, Arslan; Shahzad, Asim; Kausar, Razia; Fiaz, Uzair Ahasan; Jan, Syed Sohail;	Research Journal for Veterinary Practitioners
Omani, Ruth Nyamoita;	Molecular Characterization Of Peste Des Petits Ruminants In Camels, Sheep And Goats In Northern Kenya					2018	UON
Balamurugan, V; Sen, A; Saravanan, P; Bhanuprakash, V; Patra, RC; Swamp, D; Kumar, Mahesh; Yadav, MP; Singh, RK;	Potential Effect of Acacia arabica. on Peste des Petits Ruminants. Virus Replication	Pharmaceutical Biology	46	3	171-179	2008	Taylor & Francis
Singh, D; Sharma, K; Kadam, M; MALIK, VP;	Sequence and phylogenetic analysis of a peste-des-petits-ruminants (PPR) virus isolated from central India	The Indian Journal of Animal Sciences	83	1		2013
Mulumba-Mfumu, LK; Mahapatra, M; Diallo, A; Clarke, B; Twabela, A; Matondo-Lusala, JP; Njeumi, F; Parida, S;	Retrospective Characterization of Initial Peste des petits ruminants Outbreaks (2008–2012) in the Democratic Republic of the Congo. Viruses 2021, 13, 2373					2021	s Note: MDPI stays neutral with regard to jurisdictional claims in published …
Hussain, MANZOOR; Malik, M AMJAD; Fatima, ZAHIDA; Yousaf, MR;	Participatory surveillance of livestock diseases in Islamabad capital territory	International Journal of Agriculture and Biology	7	4	567-570	2005
Chukwudi, Ijeoma Chekwube; Mira, Francesco; Ogbu, Kenneth Ikejiofor; Malesa, Refiloe Petunia; Purpari, Giuseppa; Luka, Pam Dachung; Ugochukwu, Emmanuel Ikenna; Heath, Livio Edward; Guercio, Annalisa; Chah, Kennedy Foinkfu;	Peste des petits ruminants in Nigeria: identification and variations of lineage II and lineage IV in sheep and goats	Veterinaria Italiana	57	3		2021
Shahabuddin Ahmed, Md Riadul Hasan; Hossain, Md Alamgir; Uddin, Fokor; Rashid, Harunur; Talha, Mowdudul Hasan; Rahman, Md Matiur;	Clinical Prevalence and Influencing Factors Analysis for the Occurrence of Peste Des Petits Ruminants (PPR) Disease of Goat at Sylhet Region, Bangladesh					2017
Shahriari, Reza; Mohammadi, Ali; Khodakarm-Tafti, Azizollah;	Clinical, pathological and antigenic diagnosis of Peste des Petits Ruminants in small ruminants in Fars province.					2020
Perry, Brian; Roeder, Peter;	Goodbye rinderpest, hullo Peste des Petits Ruminants (PPR) control: is this an opportunity to bring the neglected small ruminant systems into the 21st Century?
Bharti, Archana; Verma, Yamini; Dubey, Amita; Swamy, Madhu; Sahoo, Kamlesh Kumar; Gupta, Devendra Kumar;	Oxidative Stress in Goats with Peste des Petits Ruminants (PPR)	Indian Journal of Animal Research	1		6
Malik, Mahmuda; Rahman, Taibur; Mekala, Lakshman; Sen, Arnab; Baruah, Sampriti;	Immunodiagnosis and ultrastructural aspects of Peste des petits ruminants infection in goats in Assam.	Veterinary Practitioner	20	1		2019
Al-Majali, Ahmad; Rahman, Atiqur; Al Kazaz, Shereen Adel; Mohammed, Zainab Abdulhussain; Mohammed, Mohammed Hamdy; Al Hashim, Hassan Jawad; Salman, Kareem; Makki, Ali Hussain; Al Saloom, Fajur Sabah; Al Haiki, Abbas Abdulla;	Epidemiological investigation of Peste des Petits Ruminants in Bahrain					2024	Preprints
Thakor, RB; Patel, MD; Kalyani, IH; Patel, RM; Tyagi, KK;	Clinico-therapeutic aspects of Peste-des-petits ruminants (PPR) in caprines	Intas Polivet	16	2	422-425	2015	Intas Pharmaceuticals Ltd.
Barua, Brishti;	EPIDEMIOLOGICAL INVESTIGATION OF PESTE DES PETITS RUMINANTS ON RURAL GOAT BASED ON TEACHING VETERINARY HOSPITAL, CHITTAGONG VETERINARY AND ANIMAL SCIENCES UNIVERSITY, BANGLADESH					2016	Chittagong Veterinary and Animal Sciences University Chittagong–4225, Bangladesh
Rahman, Mohammad Mojibur; Islam, Md Saiful; Sabuj, Abdullah Al Momen; Hossain, Md Golzar; Islam, Md Alimul; Alam, Jahangir; Ershaduzzaman, Md; Saha, Sukumar;	Molecular Epidemiology and Phylogenetic Analysis of Peste des Petits Ruminants Virus Circulating in Sheep in Bangladesh	Transboundary and Emerging Diseases	2023			2023	Hindawi
Sa, RCC; Bailey, TA; O’Donovan, D; Wernery, U; Kilgallon, CP;	of seroconversion to a peste des petits ruminants virus live vaccine in Arabian oryx (Oryx leucoryx)	Intervirology	11		268-274
Conteh, Abdulai Mahmood; Kallon, NM; Jojo, DH; Sesay, AR; Bundu, WT;	SURVEY ON SMALL RUMINANT PRODUCTION AGAINST PESTE DES PETITS RUMINANT IN MOYAMBA AND KAILAHUN DISTRICTS, SIERRA LEONE
Sumi, FS; Nooruzzaman, M; Rahman, MM; Islam, MR; Chowdhury, EH;	Development of an indirect ELISA for detection of antibody against peste des petits ruminants virus in sheep	Bangladesh Journal of Veterinary Medicine (BJVM)	17	1	39-45	2019
Alvi, Mughees Aizaz; Hassan, Ali; Tanveer, Qaiser; Saleem, Arva; Qamar, Warda;	Matrix Science Medica (MSM)	Infectious Diseases journal	17		1223-1231
MM, Youssef; Ali, Naglaa I; Mohamed, Amal A;	Efficacy of Carbomer as a Stabilizer for Lyophilized attenuated Peste des Petits Ruminants (PPR) vaccine	Journal of Applied Veterinary Sciences	8	3	1-7	2023	Egyptian Society for Animal Management (ESAM)
Ayim-Akonor, M; Obese, F; Arthur, C; Owusu-Ntumy, D; Otsyina, H;	Molecular detection and differentiation of Peste des Petits Ruminant virus and Rinderpest virus in sheep and goats with PPR-like symptoms in Dangme West District of Ghana	International Journal of Current Research and Academic Review	2	6	197-205	2014	Citeseer
Chazya, Ricky;	Peste Des Petits Ruminants (PPR) introduction into Northern Zambia via live Goat consignments: A risk assessment study					2014
El Wahab Hosny, WA; Baheeg, Eman Mohamed; El Raheem Aly, HA; El Nabi, SSA; Hanna, Nadia Maher;	Field serological investigation for peste des petits ruminants, foot-and-mouth disease, and bluetongue diseases in illegally introduced animals in Egypt.	Veterinary World	13	8	1661-1666	2020
Swai, Emanuel; Sanka, P; Kapaga, A; Joshua, G; Kivaria, F;	Molecular diagnosis and sero-epidemiological studies of Peste des petits ruminants virus in domestic small ruminants in Tanzania.					2010
Ullah, Riasat Wasee; Latif, Asma; Zahur, Aamer Bin; Irshad, Hamid; Samo, Muhammad Humayoon; Khan, Shahid Ali; Mahboob, Khawar; Afzal, Shahida;	Research Journal for Veterinary Practitioners
Raj, G Dhinakar; Kumar, AS Satish; Shaila, MS; Nachimuthu, K; Palaniswami, KS;	Molecular epidemiology of peste des petits ruminants viruses from southern India	The Veterinary Record	152	9	264	2003	Citeseer
Sultana, Sajeda; Pervin, Munmun; Sultana, Nazneen; Siddique, Mahbubul Pratik; Islam, Md Rafiqul; Khan, Mohammad Abu Hadi Noor Ali;	Identification of peste des petits ruminants virus along with co-infecting diseases of goats in Bangladesh	Journal of Advanced Veterinary and Animal Research	9	3	463	2022	Network for the Veterinarians of Bangladesh
Vrel, Marie-Astrid;	Etude épidémiologique rétrospective suite à l'introduction de la peste des petits animaux aux Comores					2013
Muritala, I; Bemji, MN; Busari, MA; Sodimu, BO; Oluwayinka, EB; Ozoje, MO; Sonibare, AO; Sosina, AO; Ajayi, OL; Moses, SG;	Genetic and non-genetic factors affecting prevalence of Peste des petits ruminants in West African Dwarf sheep and goats	Nigerian Journal of Animal Science	25	1	1-10	2023
Zhai, Shao-Lun; Li, Xiao-Peng; Wen, Xiao-Hui; Lv, Dian-Hong; Wei, Wen-Kang;	Similarities and Differences between Two Waves of Outbreaks of Peste Des Petits Ruminants in China
Ashraf, Waqas;	Establishment of Early and Sensitive Diagnosis and Molecular Characterization of Peste des Petits Ruminants (PPR) Virus					2016	Pakistan Institute of Engineering and Applied Sciences, Nilore, Islamabad …
Sendow, Indrawati; Adjid, Raden Mohamad Abdul;	Infeksi Virus Peste de Petits Ruminants (PPR) pada Kambing dan Domba di Indonesia	Jurnal Sain Veteriner	35	2	165-174	2017
Sa, RCC; Bailey, TA; O'donovan, D; Wernery, U; Kilgallon, CP;	Assessment of seroconversion to a peste des petits ruminants virus live vaccine in Arabian oryx (Oryx leucoryx)	The Veterinary Record	173	24	609	2013	Blackwell Publishing Ltd.
Mdetele, Daniel; Seth, Misago; Kabululu, Mwemezi; Misinzo, Gerald; Komba, Erick;	A comparative study of the sero-prevalence of Peste Des Petits Ruminants Virus among districts of different agro-ecological zones in Tanzania	East African Journal of Science, Technology and Innovation	1	3		2020
Mahajan, Sumit; Agrawal, Rajesh; Kumar, Mahesh; Mohan, Anand; Pande, Nishi;	Comparative evaluation of RT-PCR with sandwich-ELISA for detection of Peste des petits ruminant in sheep and goats	Veterinary World	6	6	288	2013	Veterinary World
Mitchell, Michael D; Beyeler, Walter E; Finley, Patrick; Finley, Melissa;	Modeling Peste des Petits Ruminants (PPR) Disease Propagation and Control Strategies Using Memoryless State Transitions	Applied Science and Innovative Research	1	SAND-2015-11001J		2017	Sandia National Lab.(SNL-NM), Albuquerque, NM (United States)
Arede, Margarida; Beltrán-Alcrudo, Daniel; Benfield, Camilla; Casal, Jordi; Njeumi, Felix; Ciaravino, Giovanna; Allepuz, Alberto;	Risk Mapping the Peste Des Petits Ruminants Spread in the Black Sea Basin: A Spatial Multicriteria Decision Analysis Approach	Available at SSRN 4723954
Bwihangane, AB; Gitao, CG; Bebora, CL;	Economic losses associated with peste des petits ruminants in South Kivu province of Democratic Republic of Congo.					2017
Yang KanKan, Yang KanKan; Zhang Cheng, Zhang Cheng; Wang YuanHong, Wang YuanHong; Yin DongDong, Yin DongDong; Yu ZhaoRong, Yu ZhaoRong; Liu GuangQing, Liu GuangQing; Zhu Jie, Zhu Jie; Li Gang, Li Gang; Zhao ChangCheng, Zhao ChangCheng; Li YongDong, Li YongDong;	Establishment of MDBK cell lines stably expressing Peste des petits ruminants virus (PPRV) receptor Nectin-4.					2018
Mostafa, Somia A Eldiem Taha;	Sero-prevalence and risk factors of Peste des petits ruminant (ppr) in sheep in River Nile and White Nile states, Sudan	Journal of Veterinary Medicine and Animal Production	3	2		2012
Vashist, VS; Yadav, AK; Rajak, KK; Sekar, S Chandra; Ramakrishnan, MA; Muthuchelvan, D; Bardhan, D;	Flock level economic loss due to Peste Des Petits ruminants outbreak in transhumance sheep and goat population in Himachal Pradesh (India)	Indian Journal of Animal Research	57	10	1337-1343	2023	Agricultural Research Communication Centre
Bwihangane, Birindwa A;	Epidemiological study of peste des petits ruminants in goats and sheep in South Kivu, Democratic Republic Of Congo					2018
McCullough, Kenneth C; Obi, Timothy U; Shesberadaran, Hooshmand;	Identification of epitope (s) on the internal virion proteins of rinderpest virus which are absent from peste des petits ruminants virus	Veterinary Microbiology	26	4	313-321	1991	Elsevier
Nabi, R; Hossain, Md Shahadat; Saha, Sukumar; Alam, Jahangir; Giasuddin, Md;	Molecular epidemiology of Peste des petits ruminants (PPR) in goat	International Journal of Scientific and Technology Research	7	3	7-12	2018
Osman, Nussieba A; Veits, Jutta; Keil, Günther M;	Molecular and genetic characterization of peste des petits ruminants virus Kurdistan 2011 strain based on the haemagglutinin and fusion protein genes sequences	Small ruminant research	167		82-86	2018	Elsevier
Mustapha, Edwin Idriss; Kargbo, Kabba; Bandabla, Tamba; Kassoh, Fallah Samuel; Yillah, Dauda Sheku;	The Epidemiology of Peste des Petits Ruminants in Sierra Leone	International Journal of Environment, Agriculture and Biotechnology	7		6	2022
Șevİk, M; Avcı, O; İnce, Ömer Barış;	Comparison of manual and automated nucleic acid extraction methods for detection of peste des petits ruminants virus RNA.					2015
Şevik, M;	Survey of antibodies to Peste des petits ruminants virus in small ruminants in the Mediterranean Region of Turkey	Journal of the Hellenic Veterinary Medical Society	74	4	6393-6398	2023
GUPTA, SUMON SEN;	STUDY ON PREVALENCE OF PESTE DES PETITS RUMINANTS (PPR) IN GOAT AT UPAZILLA VETERINARY HOSPITAL, DINAJPUR SADAR					2013	Chattogram Veterinary & Animal| Sciences University
Ilboudo, GS; Kane, PA; Kotchofa, P; Okoth, E; Maiga, A; Dione, M;	Peste des Petits Ruminants (PPR) Vaccination Cost Estimates in Burkina Faso. Animals 2022, 12, 2152					2022	s Note: MDPI stays neutral with regard to jurisdictional claims in published …
Ausraful, Islam; Amitav, Singha; Islam, MA; Shankar, Majumder;	Peste des petits ruminants of goats, outbreak and economic losses: a case study.	Pakistan Journal of Scientific and Industrial Research, Series B: Biological Sciences	54	2	76-82	2011	Scientific Information Centre
Akter, Maria; Sarker, Chalantika; Kayser, Ashraful; Pal, Dipa Rani; Mollah, Mohammad Lalmoddin;	goat at Upazilla Veterinary Hospital Babugonj in Barishal District of Bangladesh					2021
Muhammad, Anees;	Production And Evaluation Of Peste Des Petits Ruminants Virus Vaccine					2013	University Of Agriculture, Faisalabad
Chukwuebuka Ugochukwu, Iniobong; Chukwuemeka Animoke, Paul; Ngozi Omeke, Jacinta; Obiora Okechukwu, Chukwuma; Ikenna Ugochukwu, Emmanuel;	Comparative Efficacy of Different Chemotherapeutic Regimens in the Treatment of Peste des Petits Ruminants in West African Dwarf Goats	Revista de Medicina Veterinaria		41	123-134	2020	Universidad de La Salle
Ausraful Islam, Ausraful Islam; Amitav Singha, Amitav Singha; Islam, MA; Shankar Majumder, Shankar Majumder;	Peste des petits ruminants of goats, outbreak and economic losses: a case study.					2011
Wang, QingHua; Liu, ChunJu; Wu, XiaoDong; Wang, Hua; Wang, MingGuo; Wang, YongSheng; Tian, JianLong; Sheng, ZhuoJun; Lin, HanLiang; Ma, Wei;	Diagnosis of Peste des petits ruminants in goats in Xinjiang of China.	China Animal Health Inspection	31	1	72-75	2014	Ministry of Agriculture, Animal Health and Epidemiology Center of China
Muritala, Ismaila; Bemji, Martha N; Ozoje, Michael O; Ajayi, Olusola L; Oluwayinka, Eniope B; Sonibare, Adekayode O; James, Ikechukwu J; Ibeagha-Awemu, Eveline M;	Comparative study of molecular and non-molecular tools for peste des petits ruminants virus detection in West African Dwarf goats					2023
Nagaraj, Kerur;	Assessment of different gene targets for detection of Peste des Petits ruminant virus by RT-PCR and sequence analysis of F and N gene segments					2005
Rahman, Md Mostafijur; Alam, Khondoker Jahengir; Alam, Md Shah; Hasan, Md Mahmudul; Moonmoon, Monalisha;	A study on prevalence of peste des petits ruminant (PPR) in goat at Bagmara upazilla at Rajshahi district in Bangladesh	Research in Agriculture Livestock and Fisheries	3	2	339-344	2016
Islam, Md Mahbubul; Hasan, Md Ashraful; Yousuf, Md Abu; Islam, Umme Kumkum; Shawan, Mohammad Mahfuz Ali Khan; Islam, Mohammad Rafiqul;	Seroprevalence of Peste des Petits Ruminant virus specific antibody in goats in different regions of Bangladesh.					2016
Kumar, PANKAJ; Kumar, R; Sharma, A; Tripathi, BN;	Pathology of peste des petits ruminants (PPR) in goats and sheep: spontaneous study	Indian J Vet Pathol	26	1&2	15-8	2002
Ekambaram, B; Rajesh, MM; Kumar, C Vijaya;	Diagnosis and management of Peste Des Petits Ruminants (PPR) in ovines	Intas Polivet	16	2	418-421	2015	Intas Pharmaceuticals Ltd.
A Eldiem Taha Mostafa, Somia; Elfadil, AM;	SERO-PREVALENCE AND RISK FACTORS OF PESTE DES PETITS RUMINANT (PPR) IN SHEEP IN RIVER NILE AND WHITE NILE STATES, SUDAN	University of Khartoum Journal for Veterinary Medicine and Animal Production	3	2		2013
Pradip, Ranaware; Chauhan, HC; Shah, NM; Chandel, BS; Kumar, Pankaj; Dadawala, AI; Patel, SS;	Seroepidemiology of peste des petits ruminants in organized livestock farms of Gujarat	Indian Journal of Small Ruminants (The)	18	2	266-269	2012	Indian Society for Sheep and Goat Production and Utilization
Ghimire, Raman; Ghimire, Rista;	Peste Des Petits Ruminants (Ppr) Outbreak in Goat Farm of Birat-nagar, Nepal: A Case Report					2023
Rahman, Mohammad Mahfujur;	A Clinical report on diagnosis & Occurrence of Peste des Petits Ruminants (PPR) in relation to Breed, Sex, Age, duration of Illness and their treatment response in case of PPR infected goats in Boalkhali.					2009	Chittagong Veterinary and Animal Sciences University
Mahmoud, Abdusalam Sharef; Di Sabatino, Daria; Danzetta, Maria Luisa; Tolari, Francesco; Forzan, Mario;	Sero-Prevalence Investigation of Peste Des Petits Ruminants (PPR) and Associated Risk Factors in Libya During 2015-2016. Medcina Intern 4: 143	Medcina Intern	2	1	193-195	2020
Niyokwishimira, Alfred; Dou, Yongxi; Qian, Bang; Meera, Prajapati; Zhang, Zhidong;	Reverse genetics for Peste des petits ruminants virus: current status and lessons to learn from other non-segmented negative-sense RNA viruses	Virologica Sinica	33		472-483	2018	Springer
Mahapatra, Mana; Caron, Alexandre; Chubwa, Chobi Clement; Keyyu, Julius; Kock, Richard; Jones, Bryony A; Libeau, Geneviève;	optimization and evaluation of a non-invasive tool for peste des petits ruminants surveillance and control
Ramdeva, J; Sharma, M; Katoch, VC; Dhar, P;	Seroprevalence of peste des petits ruminants (PPR) among sheep and goats in Himachal Pradesh	Indian Journal of Comparative Microbiology, Immunology and Infectious Diseases	30	2	125-125	2009	Indian Association of Veterinary Microbiologists, Immunologists and …
Bwihangane, BA; Gitao, GC; Bebora, LC; Tarekegn, MG; Nicholas, S; Bacigale, S; Svitek, Nicholas;	Mitochondrial DNA variation of indigenous goat populations from Peste-des-petits-ruminants outbreak in South Kivu, Democratic Republic of the Congo	Livestock Research for Rural Development	30	18		2018	CIPAV Foundation
Fayyad, Adnan; Alzuheir, Ibrahim; Jalboush, Nasr;	A molecular and pathological study of peste des petits ruminants virus (PPRV) from field outbreaks in Palestine
Libeau, Geneviève; Sossah, Catherine Cêtre; Caufour, Philippe; Minet, Cécile; Kwiatek, Olivier; Lancelot, Renaud; Servan de Almeida, Renata; Albina, Emmanuel; Lefrançois, Thierry;	Development of vaccines against peste des petits ruminants: CIRAD’s achievements and future challenges	OIE Partn	2		72-77	2015
Ayebazibwe, Chrisostom; Akwongo, Claire Julie; Waiswa, Joshua; Ssemakula, Olga; Akandinda, Anna; Barasa, Martin; Nkamwesiga, Joseph; Mabirizi, A; Lule, P; Roesel, Kristina;	Peste des petits ruminants (PPR) in Uganda: Assessment of animal health systems and coordination mechanisms	ILRI Research Report				2022	ILRI
SHEEP, VIRUS IN;	HA KHAN, M. SIDDIQUE, MJ ARSHAD", QM KHAN" AND SU REHMAN
Salih, HAM; Elfadil, AAM;	Preliminary qualitative risk assessment for Peste des petits ruminants (PPR) in sheep exported from Sudan during 2012	J Vet Sci Med	4	1	1-10	2016
Mariner, JC; Hussein, M; Izal, MA; Raja, RH; Ali, Q; Roeder, P; Taylor, P;	Institutionalization of participatory disease surveillance in Pakistan	Tropicultura	23	I	47	2005	AGCD-BRUXELLES
Chen Lei, Chen Lei; Dou YongXi, Dou YongXi; Cai XuePeng, Cai XuePeng;	A bibliometric analysis of Peste Des Petits ruminants.					2012
Sobeih, Abdelrahman A; El-Bayoumi, Khiry M; El-Tarabany, Mahmoud S; Abuel-Atta, Ahmed A; Moawed, Sherif A;	Multivariable binary logistic regression model to predict risk factors of peste des petits ruminants in goat and sheep.					2022
GÜMÜŞOVA, Semra; MEMİŞ, Yavuz Selim;	Peste Des Petits Ruminants Antibody Distribution In Some Goat Breeds After The Vaccination	Kocatepe Veterinary Journal	7	2	53-55	2014	Afyon Kocatepe University
Zhao, H; Njeumi, F; Parida, S; Benfield, CTO;	Progress towards Eradication of Peste des Petits Ruminants through Vaccination. Viruses 2021, 13, 59					2021	s Note: MDPI stays neu-tral with regard to jurisdictional clai-ms in …
Gitonga, Pauline N;	Spatial analysis of risk factors and their effects on peste des petits ruminants control strategies in Kajiado and Marsabit pastoral systems of Kenya					2015	University of Nairobi
Haroun, Mohamed; Abdulla, Nawal M; Habeb, Mohammed; Farag, Elmoubasher A;	Peste Des Petits Ruminants: A First Retrospective Investigation Among Susceptible Animal Species in Qatar					2021
Saliu, OJ; Audu, SI; Sanda, ME; Aribido, SO; Olaolu, M;	Adoption of vaccination and ethnoveterinary treatment for Peste des Petit Ruminant (PPR) among sheep and goat farmers in Ijumu local government area of Kogi State, Nigeria.					2008
Rizwana Raheel, Rizwana Raheel; Muhammad Ashraf, Muhammad Ashraf; Ejaz, S; Aqeel Javeed, Aqeel Javeed; Imran Altaf, Imran Altaf;	Assessment of the cytotoxic and anti-viral potential of aqueous extracts from different parts of Acacia nilotica (Linn) Delile against Peste des petits ruminants virus.					2013
کردستانی; هامون; پویانمهر; فشاری صفوی; احسان اله ا;	بررسی اپیدمیولوژی بیماری طاعــون نشــخوارکنندگان کوچــک بر اساس سیستم اطلاعات جغرافیایی؛ مطالعه موردی در استان کرمانشاه 1398-1390	تازه ها در میکروب شناسی دامپزشکی	5	1	24-34	2022	دانشگاه زابل
Nakayima, Jesca; Nanfuka, M; Kidega, Eugene; Kajuna, Y; Ndumu, D;	Epidemiological insights into the occurrence of peste des petits ruminants virus (PPRV) among sheep, goats and cattle in Western Uganda	Int. J. Livest. Res	8		73	2018
Pandey, Shalini; Kaur, Gurpreet; Dwivedi, PN;	Detection and Isolation of Peste-des-petits Ruminants Virus (PPRV) Infection in Sheep and Goats	Indian Journal of Animal Research	1		3
Aziz-ul-Rahman, Aziz-ul-Rahman; Munir, M; Shabbir, MZ;	A comparative phylogenomic analysis of peste des petits ruminants virus isolated from wild and unusual hosts.					2019
Aqib, Amjad Islam;	Quarterly Report on Infectious Diseases in Southern Punjab (Bahawalpur) of Pakistan	EC Veterinary Science	5		01-05	2020
Xiao Min, Xiao Min; Bao ShiJun, Bao ShiJun; Xing XiaoYong, Xing XiaoYong; Chang HuiYun, Chang HuiYun; Xue HuiWen, Xue HuiWen;	Cloning and prokaryotic expression of F gene of Peste des petits ruminants virus GS strain and preparation of polyclonal antibody.					2017
Ali, Wifag Abdalla Mohamed;	Survey and serological investigations on Peste des petits ruminants (PPR) in In the white nile state, sudani					2009	University of Khartoum
Abdel-Rady, A;	Molecular diagnosis of peste des petits ruminants virus (PPR) in goats and sheep populations	Journal of the Hellenic Veterinary Medical Society	73	3	4627-4632	2022
Sadia Chaman, Sadia Chaman; Khan, FZ; Rabia Khokhar, Rabia Khokhar; Husnul Maab, Husnul Maab; Shaista Qamar, Shaista Qamar; Sahar Zahid, Sahar Zahid; Mobasher Ahmad, Mobasher Ahmad; Khalid Hussain, Khalid Hussain;	Cytotoxic and antiviral potentials of Euphorbia milii var. splendens leaf against Peste des petits ruminant virus.					2019
Toker, Eda Baldan; Ateş, Özer; Yeşilbağ, Kadir;	In vitro antiviral efficacy of ivermectin against peste des petits ruminants (PPR) virus.					2021
Ranaware Pradip, Ranaware Pradip; Chauhan, HC; Shah, NM; Chandel, BS; Pankaj Kumar, Pankaj Kumar; Dadawala, AI; Patel, SS;	Seroepidemiology of Peste des Petits Ruminants in organized livestock farms of Gujarat.					2012
Zhai, JJ; Dou, YX; Luo, XN; Cai, XP;	Construction and characterization of an expression plasmid containing Peste des Petits ruminants virus phosphoprotein gene.					2012
Al Saad, KM;	Investigation of the Clinical and Diagnostic Aspects of Peste des Petits Ruminants (PPR) in Sheep from the Southern Region of Iraq	Archives of Razi Institute	78	2	561	2023	Razi Vaccine and Serum Research Institute
Bisht, D; Saxena, S; Khandare, R; Kumar, P; Shah, P; Shrivastava, S;	Viral nucleocapsid gene based real-time polymerase chain reaction assay for estimation of Peste des petits ruminants virus titre in infected cells	Indian Journal of Comparative Microbiology, Immunology and Infectious Diseases	44	1	1-7	2023	Indian Association Of Veterinary Microbiologists, Immunologists And …
Meng XueLian, Meng XueLian; Dou YongXi, Dou YongXi; Zhai JunJun, Zhai JunJun; Shi XiaoNi, Shi XiaoNi; Yan FengChao, Yan FengChao; Zhang HaiRui, Zhang HaiRui; Luo XueNong, Luo XueNong; Cai XuePeng, Cai XuePeng;	Tissue distribution and relative quantitation of experimental infection with Peste Des Petits Ruminant virus in goats using real-time PCR (TaqMan®).					2012
Mitternacht, Lydia;	Seroprevalence of foot and mouth disease and peste des petits ruminants in small ruminants in Zambia on the border to Tanzania					2019	SLU, Dept. of Clinical Sciences
Atmaca, Hasan Tarik;	Keçi ve koyunlarda doğal Peste des petits ruminants virüs (PPRV) enfeksiyonunda epitel dokuda sitokin yanıtın immunohistokimyasal teknikle incelenmesi						Sağlık Bilimleri Enstitüsü
Waqas Ashraf, Waqas Ashraf; Unger, H; Sunaina Haris, Sunaina Haris; Ameena Mobeen, Ameena Mobeen; Muhammad Farooq, Muhammad Farooq; Muhammad Asif, Muhammad Asif; Khan, QM;	Genetic detection of peste des petits ruminants virus under field conditions: a step forward towards disease eradication.					2017
Şevik, Murat;	The extraction of Peste Des Petits ruminants Virus RNA from paraffin-embedded tissues using a modified extraction method	Journal of Advances in VetBio Science and Techniques	7	2	202-209	2022	İlker ÇAMKERTEN
Liu, XinSheng; Wang, Yong-lu; Zhang, Yong-guang; Fang, Yu-zhen; Pan, Li; LÜ, Jian-liang; Zhou, Peng; Zhang, Zhong-wang; Jiang, Shou-tian;	Analysis of codon usage in peste des petits ruminant’s virus	African Journal of Microbiology Research	5	26	4592-4600	2011	Academic Journals
Hodgson, Sophia;	The immune response to live, attenuated peste des petits ruminants virus vaccines.					2020	University of Surrey
Sumit Mahajan, Sumit Mahajan; Rajesh Agrawal, Rajesh Agrawal; Mahesh Kumar, Mahesh Kumar; Anand Mohan, Anand Mohan; Nishi Pande, Nishi Pande;	Comparative evaluation of RT-PCR with sandwich-ELISA for detection of Peste des petits ruminant in sheep and goats.					2013
Shuaib, Yassir Adam; El-Fadil, Abdelhamid Ahmed Mohamed; Abdel-Rahman, Mahasin Elnur; Negussie, Haileleul; Abdalla, Mohamed Abdelsallam; Zessin, Karl-Hans;	Knowledge and Perceptions of Sheep Owners and Herders on Peste Des Petits Ruminants in North Kordofan and Kassala States, the Sudan
Kock, RICHARD A;	Introduction to Morbilliviruses: Rinderpest, Peste des Petits Ruminants, Distemper, and Measles The morbilliviruses are part of the Paramyxovirus family, negative-strand RNA enveloped viruses in the order Mononegavirales. Vertebrates serve as natural hosts (Figure 7.1). That is the science, now for the story.	Wildlife Disease and Health in Conservation			1705	2023	JHU Press
Teffera, Mahder;	Generation of recombinant capripoxvirus vaccines: the development of a bivalent peste des petits ruminants vaccine and a differentiating infected from vaccinated animal vaccine					2021
Herzog, Catherine;	Transmission Dynamics of the Multi-Host Pathogen Peste des Petits Ruminants Virus Among Sheep, Goats, and Cattle in Northern Tanzania					2020
Vinayagamurthy, Balamurugan;	Peste des Petits Ruminants	Emerging and Re-emerging Infectious Diseases of Livestock			55-98	2017	Springer
Subir Sarker, Subir Sarker; Islam, Md Hemayeatul;	Prevalence and risk factor assessment of Peste des petits ruminants in goats in Rajshahi, Bangladesh.					2011
Saliki, Jeremiah Tipetchab;	Structural and functional characterization of various isolates of peste des petits ruminants virus using monoclonal antibodies					1993	Cornell University
Borglund, Anna;	Peste des petits ruminants					2012	SLU, Dept. of Biomedical Sciences and Veterinary Public Health
Yu, Sun; Bolin, Zhao; Xiaoying, Wang; Hao, Dong; Xinyan, Zhai; Ping, Qu; Dongmei, Hu; Tianyi, Yang; Hui, Shi; Xiaohui, Song;	Efficient and Soluble Expression of N Protein of Peste Des Petits Ruminants Virus and Development of Indirect ELISA	Animal Husbandry and Feed Science	9	1	15-18	2017	Wu Chu (USA-China) Science and Culture Media Corporation
Woma, Timothy Yusufu;	Epidemiology of Peste-des-petits-ruminants Virus in Sheep Goats and Camels in Nigeria					2015	University of Pretoria (South Africa)
Öz, Mustafa Emin;	Peste des Petits Ruminants virusunun aşı ve saha suşlarının moleküler ayırımı					2018	Necmettin Erbakan University (Turkey)
Priyadharshini, M Latha Mala; Manimaran, K; Karthik, K; Mahaprabhu, R; Parimal Roy, Parimal Roy;	Concurrent infection of pestes des petits ruminants and Enterotoxaemia in an organized goat farm.					2018
Gebreeziabher, Berhe;	Development of Dual Vaccines for the Control of Peste des Petits Ruminants and Capripox Infections of Small Ruminants					2006
IITA, HELD AT;	PESTE DES PETITS RUMINANTS (PPR) IN SHEEP AND GOATS					1980
Gautam, Siddharth; Gurav, Amol; Sankar, Muthu; Kharayat, Nitish S; Madhusoodan, AP; Rialch, A; Muthuchelvan, D; Joshi, Chitra; Sharma, Anil K;	Expression of RelA, IKBα and IKKβ Genes in peste des petits Ruminants Virus Infected Cells	Int. J. Curr. Microbiol. App. Sci	9	1	1730-1735	2020
Shahriar, Md Al;	Hematobiochemical Indices of Peste des Petits Ruminants (PPR) Affected Goat					2014	Chittagong Veterinary and Animal Sciences University, Khulshi-Ctg
Vinayagamurthy, Balamurugan; Gurrappa Naidu, Govindaraj; Roy, Parimal;	Peste des petits ruminant virus	Emerging and Transboundary Animal Viruses			315-343	2020	Springer
Roos, Nils;	Seroepidemiology of Peste des Petits Ruminants in central Tanzania alongside an evaluation of filter paper as transport medium					2016	SLU, Dept. of Biomedical Sciences and Veterinary Public Health
Kock, Richard;	peste des petits ruminants
Mantipº, Samuel; Cuan, Melvyn; Mantip, Samuel; Mantip, S; Ouan, M;	Comparison of nucleotide sequences of recent and previous lineages of peste-des-petits-ruminants viruses
Ali, Shadmanesh;	SERO-PREVALENCE OF PESTE DES PETITSRUMINANTS (PPR) VIRUS IN SHEEP AND GOATS IN NORTH PARS OF IRAN					2014
Jost, Christine; Mariner, Jeffrey C; Roeder, PL; Sawitri, E; Macgregor-Skinner, GJ;	Participatory epidemiology in disease surveillance and research	Scientific and Technical Review	26	3		2007	OIE (World Organisation for Animal Health)
Mumba, Malama;	Epidemiology of Peste des Petits Ruminants (PPR) in the high risk areas of Muchinga, Northern and North-Western provinces of Zambia					2015	The University of Zambia
Janus, A;	Seroprevalence of peste des petits ruminants in goats of Kerala					2007	Department of Veterinary Epidomology and Preventive Medicine, College of …
Chukwuebuka Ugochukwu, Iniobong; Chukwuemeka Animoke, Paul; Ngozi Omeke, Jacinta; Obiora Okechukwu, Chukwuma; Ugochukwu, Emmanuel Ikenna;	Eficacia comparativa de diferentes regímenes quimioterapéuticos en el tratamiento de la Peste des petits ruminants (PPR) en cabras enanas de África occidental	Revista de Medicina Veterinaria	1	41	123-134	2020	Universidad de La Salle. Ediciones Unisalle
Sait, Ahmet;	Peste des petits ruminants virus (PPRV) enfeksiyonunun epidemiyolojisinin N ve F genlerine dayalı farklı PCR teknikleri ile araştırılması					2013	Sağlık Bilimleri Enstitüsü
Pasitpon, Espinosa; Jessica, Michael; Wahyu, Schmelz;	Detalles Epidemiológicos de las Muestras y los Resultados de Sus Pruebas Analizadas para el Antígeno del Virus de Peste des Petits Ruminants	Revista Científica de la Facultad de Ciencias Veterinarias	30	5	2423-2427	2020	Universidad del Zulia, Facultad de Ciencias Veterinarias
Epikmen, Erkmen Tuğrul;	Doğal küçük ruminant vebası (Peste des petits ruminants)'nın tanısında patolojik ve immunohistokimyasal incelemeler					2009	Adnan Menderes Üniversitesi, Sağlık Bilimleri Enstitüsü
Liu, YongHong; Yang, Bo; Li, XianQiang; Wang, XueFeng; Zhang, LuYao; Li, Fei; Zhao, Li;	Confirmation and Sequence analysis of N gene of PPRV in South Xinjiang, China	Arquivo Brasileiro de Medicina Veterinária e Zootecnia	69		1105-1113	2017	SciELO Brasil
Abubakar, Muhammad; Jamil, Aatka; Ali, Qurban;	Special Issues
Afrin, MK Rahman1 AK Dash2 K; Biswas, S Zaman3 PK; Sarker, MS;	STUDY ON DIARRHEA BETWEEN PPR AND FASCIOLIASIS IN GOAT AT DINAJPUR SADAR UPAZILLA VETERINARY HOSPITAL, DINAJPU
Rind, AL; Abro, SH; Kaleri, RR; Solangi, GM; Mangi, RA; Memon, MA; Bhuptani, DK; Noor, S; Lanjar, Z; Mangrio, ZH;	Prevalence of the peste des pettitis ruminants in goat and sheep in District, Sanghar, Sindh	Pakistan. Journal of Innovative Sciences	9	2	192-197	2023
Kuno, G;	Transmission of arboviruses without involvement of arthropod vectors	Acta virologica	45	3	139-150	2001	ACADEMIC PRESS-JOURNALS DEPARTMENT
Hossain, Farhana;	Study on Complication and Management of PPR					2014	Chittagong Veterinary and Animal Sciences University
INAY, CONCESS O VETE; LOCY, MICO EO;	00S00 S GGGSS Yz 00S00
Halecker, Sabrina;	Peste des Petits Ruminants Virus (PPRV): optimization of diagnostic procedures and pathogenesis studies					2021	lmu
Aboah, Joshua; Apolloni, Andrea; Duboz, Raphaël; Wieland, Barbara; Kotchofa, Pacem; Okoth, Edward; Dione, Michel;	Ex-ante impact of pest des petits ruminant control on micro and macro socioeconomic indicators in Senegal: A system dynamics modelling approach	Plos one	18	7	e0287386	2023	Public Library of Science San Francisco, CA USA
Italiana, Veterinaria;	Harshad C. Chauhan (, PanduRanga S. Lambade (, Arnab Sen (2), Abidali I. Dadawala (, Pradeep B. Ranaware (, Bharatsingh Chandel (, Dilip V. Joshi (, Sandeep S. Patel (, Kumar Pankaj (, Nalinkant M. Shah (& Hemendrasingh N. Kher	Veterinaria Italiana	47	1	41-47	2011
Haif, Asma; Khelifi-Ouchene, Nadjet Amina; Khelifi, Manal; Ouchetati, Imane; Zeroual, Fayçal; Ouchene, Nassim;	Abortive diseases and their various associated risk factors in small ruminants in Algeria: a systematic review	Tropical Animal Health and Production	53	6	520	2021	Springer
BABAOĞLU, Ali Rıza; MAHZOUNIEH, Mohammadreza; DAĞALP, Seval BILGE;	İran’da Koyun ve Keçilerde Küçükbaş Ruminant Morbillivirusunun (SRMV) Seroprevalansı Seroprevalance of Small Ruminant Morbillivirus (SRMV) in Sheep and Goats in Iran
Eagles, D; Foxwell, AR; Malbas, F; McCullough, S; Marsh, G;	Outbreak of henipavirus in the southern Philippines, 2014.					2015
Mdetele, Daniel; Mwakabumbe, Subira; Seth, Misago; Madege, Michael;	Evaluation of effectiveness of pest des petits ruminants vaccine in Northern Tanzania.					2015
Niedbalski, Wiesław; Fitzner, Andrzej; Bulenger, Krzysztof; Kęsy, Andrzej;	Recent advances in the laboratory diagnosis of peste des petits rumi.					2021
Ildarabadi, Hossein; Yourdkhani, Soroush; Zakian, Amir;	Seroprevalence of peste des petits (PPR) virus in small ruminants of Garmsar City: impact of environmental and host risk factors.					2021
Perera, WPRT; Liyanage, JA; Dissanayake, KGC; Chandrasiri, WAL; Gunathilaka, Hiruni;	A review on pharmacological activities and anti-microbial properties of Nigella sativa and isolated Thymoquinone	J Med Plants Stud	9	3	118-22	2021
Jalees, Muhammad Moazzam; Ishaq, Hafiz Muhammad; Siddique, Abu Baker; Kulyar, Muhammad Fakhar-e-Alam; Shabbir, Samina; Boruah, Prerona; Yao, Wangyuan; Bhutta10, Zeeshan Ahmad;	Continental Veterinary Journal					2022
Jabbar, Shaila; Khan, MT; Choudhuri, MS; Sil, Bijon K;	Bioactivity studies of the individual ingredients of the Dashamularishta	Pak J Pharm Sci	17	1	9-17	2004
Kabir, Abdul; Mirani, Amjad Hussian; Kashif, Jam; Manzoor, Shumaila; Iqbal, Abdullah; Khan, Ihsan Ullah; Abubakar, Muhammad;	Serological detection and confirmation of PPR among sheep and goat kept under different production systems	Pakistan Journal of Zoology	52	3	1137	2020	AsiaNet Pakistan (Pvt) Ltd.
Latif, Asma; Akhtar, Zunaira; Ullah, Riasat Wasee; Zahur, Aamer Bin; Ullah, Aman; Irshad, Hamid; Malik, Adnan Rashid; Hussain, Munib; Mahboob, Khawar; Afzal, Shahida;	Special Issues
Islam, Md Monirul;	PREVALENCE OF PPR AND ITS TREATMENT IN SHEEP AND GOAT OF SATKHIRA DISTRICT IN BANGLADESH					2011	Chattogram Veterinary & Animal Sciences Universiy, KHULSHI, CHITTAGONG-4225.
درخشان; یاسمن; داوری; سیده آیدا; سارانی;	آسیب‌شناسی بافتی بیماری طاعون نشخوارکنندگان کوچک در بزها و گوسفندان منطقه سیستان	آسیب‌شناسی درمانگاهی دامپزشکی	13	3 (51) پاییز	259-269	2019	دانشگاه آزاد اسلامی واحد تبریز
Younus, Ishrat; Ali, Aatka; Siddique, Sidra; Fatima, Rida; Khan, Sarah Jameel; ul ain Hyder, Noor;	PPRV: Sign and Symptoms, Prevalence and Possible Treatment with Different Plants	International Journal of Research Studies in Science, Engineering and Technology	7	7	19-26	2020
BABAOĞLU, Ali Rıza; MAHZOUNIEH, Mohammadreza; DAGALP, Seval BILGE;	İran’da Koyun ve Keçilerde Küçükbaş Ruminant Morbillivirusunun (SRMV) Seroprevalansı	Van Sağlık Bilimleri Dergisi	14	1	86-92	2021	Van Yuzuncu Yıl University
Rossiter, PB; Taylor, WP; Bwangamoi, B; Ngereza, ARH;	PAUL ROSSITER	Infectious Diseases of Wild Mammals	117		45	2001	Manson Publishing Limited
Too, E; Soi, R; Ogali, I; Masila, E; Nyamache, AK;	Comparative analysis of sugar stabilizers on stability of thermo-tolerant vaccine for viral disease control in small ruminants	East African Agricultural and Forestry Journal	85	1 & 2	8-8	2021
Tajpara, Mahesh M; Kathiriya, Jaysukh B; Savsani, Haresh H; Shah, Nalinkant M; Gohil, Pradhyuman V; Patel, Dharmesh R; Javia, Bhavesh B; Kanani, Amit N;	Seroprevalence of PPR virus in pre-and post-vaccinated sheep and goats of Saurashtra region of Gujarat	Int. J. Curr. Microbiol. App. Sci	11	2	275-283	2022
Ullah, Munib; Li, Yanmin; Munib, Kainat; Zhang, Zhidong;	Regional Epidemiology and Associated Risk Factors of PPR	Authorea Preprints				2022	Authorea
Mahajan, Sumit; Agrawal, Rajesh; Kumar, Mahesh; Mohan, Anand; Kumar, Akhilesh; Pande, Nishe; Trivedi, Raj Narayan;	Electron microscopy based detection of PPR virus in goat and its confirmation by sandwich-ELISA and RT-PCR	Indian J. Vet. Med. Vol	33	2	92-95	2013
MALIK, M HASEEB; KHAN, QAISAR MAHMOOD; MALIK, NOSHEEN; CH, ANWAR UL HAQ; YOUSAF, ARFAN;	Eradication Programme
Roeder, Peter L; Taylor, William P; Rweyemamu, Mark M;	Rinderpest in the twentieth and twenty-first centuries	Rinderpest and peste des petits ruminants			105-VII	2006	Elsevier
Imtiaz Ahmad, Imtiaz Ahmad; Durrani, Aneela Zameer; Muhammad Ijaz, Muhammad Ijaz;	Participatory disease surveillance of transboundary animal diseases in south Azad Jammu and Kashmir.					2015
Imtiaz, Ahmad; Durrani, AZ; Muhammad, Ijaz;	Participatory disease surveillance of transboundary animal diseases in south Azad Jammu and Kashmir.	Pakistan Journal of Zoology	47	3	857-860	2015	Zoological Society of Pakistan
BABAOĞLU, Ali Rıza; MAHZOUNIEH, Mohammadreza; DAGALP, Seval BILGE;	İran’da Koyun ve Keçilerde Küçükbaş Ruminant Morbillivirusunun (SRMV)
Rajput, Zahid Iqbal; Zahur, Aamir Bin; Soomro, Noor Ahmed; Rajput, Imran Rashid; Lakho, Shakeel Ahmed; Leghari, Ambreen;	PPR sero-prevalance and sero-monitoring after vaccination in field	Sci. Int. Lahore (Lahore)	28	6	5259-5261	2016
Karki, S; Mahato, SN;	The epidemiological history of Rinderpest eradication in Nepal: can we repeat this success story for Peste des Petits Tuminants?					2018
Wang, Xue; Chen, Hefeng; Zhang, Xianfeng; Wu, Zhengshuang; Zhang, Shuai; Shuai, Lei; Wang, Lulu; Li, Weijie; Wang, Jinliang; Liu, Wenxing;	Establishment of goat infection model of the peste ruminants virus isolated in China for vaccine efficacy evaluation1	Journal of Integrative Agriculture				2024	Elsevier
Liu, Fuxiao; Li, Ling; Liu, Yutian; Sun, Chengyou; Liu, Chunju; Wu, Xiaodong; Wang, Zhiliang;	Development of reverse genetics system for small ruminant morbillivirus: Rescuing recombinant virus to express Echinococcus granulosus EG95 antigen	Virus research	261		50-55	2019	Elsevier
TATAR, Nigar; ERTÜRK, Arife; KABAKLI, Özden; AKKOCA, Nejdet; İNÇOGLU, Şerife KOCABAŞ; ÜLKER, Ufuk; DAKMAN, Asiye;	Türkiye'de Küçük Ruıninantların Vebasının (Peste Des Petits Ruıninants) Serolajik Olarak Prevalansının Belirlenmesi	Etlik Veteriner Mikrobiyoloji Dergisi	13	1	15-31	2002	Veteriner Kontrol Merkez Araştırma Enstitüsü
Jahanroshan, Navid; Dalir‐Naghadeh, Bahram; Lotfollahzadeh, Samad; Abdollahi, Mostafa; Azarmi, Sareh; Moosakhani, Farhad;	Bluetongue outbreak in a sheep flock from Iran	Veterinary Medicine and Science	9	6	2791-2795	2023	Wiley Online Library
Afzal, M;	Improving veterinary service in Pakistan.					2009
Konte, Mamady;	Programme de pathologie bactérienne					1989	CTA
Sadique, U; Chaudhry, ZI; Younas, M; Anjum, AA; Hassan, ZU; Idrees, M; Mushtaq, M; Sajid, A; Sabtain, SM;	Molecular characterization of Contagious Capri ne Pleuropneumonia (CCPP) in small ruminants of Khyber Pakhtunkhwa, Pakistan.					2012
Taylor, William P; Roeder, Peter L; Rweyemamu, Mark M;	History of vaccines and vaccination	Rinderpest and peste des petits ruminants			222-246	2006	Elsevier
Amjad, H;	QAMAR ul I, FORSYTH M, et al	Peste des petits ruminants in goats in Pakistan	139	5	118-119	1996	VetRec
Kumari, Ansu;	Reflecting on the past and fast forwarding to present day information on PPR
Ferrari, G; Tasciotti, Luca; Khan, E; Kiani, A;	Foot‐and‐mouth disease and its effect on milk yield: an economic analysis on livestock holders in Pakistan	Transboundary and emerging diseases	61	6	e52-e59	2014	Wiley Online Library
Rahman, M; Hossain, M; Ahsan, M; Khokon, M; Kibria, ASMG;	Prevalence of PPR and its effective treatment in goats of Pabna district of Bangladesh	International Journal of Aquaculture and Fishery Sciences	4		418-422	2011
Sohail, Tayyebah; Yaqub, Tahir; Abbas, Tariq; Rabbani, Masood; Nazir, Jawad; Maqbool, Syeda Marriam; Yaqub, Saima; Habib, Momena; Mukhtar, Nadia; Shahbaz, Muhammad;	Seroprevalence of Bluetongue virus in small and large ruminants in Punjab province, Pakistan	Acta tropica	189		22-29	2019	Elsevier
Khan, Umar Daraz; Khan, Ahrar; Gul, Shafia Tehseen; Saleemi, M Kashif; Du, XX;	Seroprevalence of brucellosis in cattle (Bos taurus) kept in peri urban areas of Pakistan	Agrobiological Records	1		6-10	2020
Kaukarbayevich, Koshemetov Zhumagaly;	Epizootological analysis of PPR spread on African continent and in Asian countries	African Journal of Agricultural Research	4	9	787-790	2009	Academic Journals
Liu YongHong, Liu YongHong; Yang Bo, Yang Bo; Li XianQiang, Li XianQiang; Wang XueFeng, Wang XueFeng; Zhang LuYao, Zhang LuYao; Li Fei, Li Fei; Zhao Li, Zhao Li;	Confirmation and sequence analysis of N gene of PPRV in South Xinjiang, China.					2017
Kitching, RP;	The economic significance and control of small ruminant viruses in North Africa and West Asia	Increasing Small Ruminant Productivity in Semi-arid Areas: Proceedings of a Workshop held at the International Center for Agricultural Research in the Dry Areas, Aleppo, Syria, 30 November to 3 December 1987			225-236	1988	Springer
Forsyth, Morag A; Parida, Satya; Alexandersen, Soren; Belsham, Graham J; Barrett, Thomas;	Rinderpest virus lineage differentiation using RT-PCR and SNAP-ELISA	Journal of virological methods	107	1	29-36	2003	Elsevier
Mariner, Jeffrey C; Hendrickx, Saskia; Admassu, Berhanu; Knopf, Lea; Jones, Briony;	ARDS GLOBAL CONTROL: SURVEILLANCE						Citeseer
Rojas, José M; Moreno, Héctor; García, Aída; Ramírez, Juan C; Sevilla, Noemí; Martín, Verónica;	Two replication-defective adenoviral vaccine vectors for the induction of immune responses to PPRV	Vaccine	32	3	393-400	2014	Elsevier
Riaz, Rimsha; Khan, Muhammad Sarwar; Joyia, Faiz Ahmad; Zia, Muhammad Anjum;	Designing of Multiepitope-based Subunit Vaccine (MESV) against Prevalent Serotype of Foot and Mouth Disease Virus (FMDV) using Immunoinformatics Approach.	Pakistan Veterinary Journal	41	3		2021
Siddiky, NA;	Sustainable goat farming for livelihood improvement in South Asia	SAARC Agriculture Centre, Dhaka-1215, Bangladesh			190	2017
Mahmoud, Mohamed Abd El-Fatah; Elbayoumy, Mohamed Karam; Sedky, Doaa; Ahmed, Sahar;	Serological investigation of some important RNA viruses affecting sheep and goats in Giza and Beni-Suef governorates in Egypt	Veterinary World	10	10	1161	2017	Veterinary World
VERO, ATTENUATED VIRUS PRODUCED BY INOCULATING;	8th Scientific Congr. of Egypt. Soc. For Anim. Manag. 23-27 August, 2016: 17-29
Gizaw, Fikru; Merera, Olana; Zeru, Fikre; Bedada, Hailegabriel; Gebru, Mu’uz; Abdi, Reta Duguma;	Journal of Veterinary Science & Technology					2018
Akalu, Biruk;	Review on Common Impact and Management of Transboundary Animal Diseases	Juniper Online J. Immuno Virol	2		1-7	2017
Abdullah, Nurshariza; Kelly, James T; Graham, Stephen C; Birch, Jamie; Gonçalves-Carneiro, Daniel; Mitchell, Tim; Thompson, Robin N; Lythgoe, Katrina A; Logan, Nicola; Hosie, Margaret J;	Structure-guided identification of a nonhuman morbillivirus with zoonotic potential	Journal of virology	92	23	10.1128/jvi. 01248-18	2018	Am Soc Microbiol
Naznin, M; Ahaduzzaman, M; Chowdhury, S; Biswas, PK;	Prevalence and clinico-pathological parameters of PPR infected goats and their response to antibiotic treatment at Panchlaish, Chittagong, Bangladesh.					2014
Khan, M Fatah Ullah; Ashfaq, Faisal; Ghaffar, Abdul;	Present of Status Dairy Goat in Pakistan	LIST OF EDITORS			72
Mahmoud, Ahmed Zein; Abdellatif, Muaz; Shazali, Luai;	Prevalence of PPR-virus antibodies in sheep, goats and camels in Hail, Saudi Arabia	Hosts and Viruses	3	3	86	2016	ResearchersLinks
Jaishankar, S; Balasubramanyam, D; Sivaselvam, SN;	Incidence of Specific and Non-Specific Diseases Affecting the Madras Redsheep Under Field Conditions	The Indian Journal of Field Veterinarians	6	1	57-59	2010	Academa Publishers
Nizamani, Zaheer Ahmed; Holz, Carine; Servan de Almeida, Renata; Keita, Djénéba; Minet, Cécile; Libeau, Geneviève; Keil, Günther M; Albina, Emmanuel;	Control of Morbillivirus replication by RNAi					2009
Muhammad, Ikram; Hanif, Atif; Mansur–ud–Din Ahmad, Imran Najeeb; Mahmood, Altaf; Aslam, Hassaan Bin; Qasim, Muhammad; Shahzad, Khawar Ali; Ahad, Abdul;	Development and Optimization of Multiplex PCR for the Identification of A, O and Asia–1 Serotypes of FMDV in Pakistan	Foot	2014		02-28	2013
Sohail, T; Yaqub, T; Shafee, M; Abbas, T; Nazir, J; Ullah, N; Rabbani, M; Chaudhary, MH; Mukhtar, N; Habib, M;	Seroprevalence of Bluetongue Virus in small ruminants in Balochistan province, Pakistan	Transboundary and emerging diseases	65	5	1272-1281	2018	Wiley Online Library
Rweymamu, Mark M; Roeder, Peter L; Taylor, William P;	Towards the global eradication of rinderpest	Rinderpest and peste des petits ruminants			298-322	2006	Elsevier
Kwiatek, Olivier; Keita, Djénéba; Gil, Patricia; Fernández-Pinero, Jovita; Clavero, Miguel Angel Jimenez; Albina, Emmanuel; Libeau, Genevieve;	Quantitative one-step real-time RT-PCR for the fast detection of the four genotypes of PPRV	Journal of virological methods	165	2	168-177	2010	Elsevier
Chakraborty, Sandip; Kumar, Amit; Tiwari, Ruchi; Rahal, Anu; Malik, Yash; Dhama, Kuldeep; Pal, Amar; Prasad, Minakshi;	Advances in diagnosis of respiratory diseases of small ruminants	Veterinary medicine international	2014			2014	Hindawi
رسولی; آریا; نوری; صیفی آبادشاپوری; مسعود رضا; خلفی; داغری;	بررسی شیوع سرمی آلودگی به ویروس طاعون نشخوارکنندگان کوچک در گوسفند و گاو دراهواز	مجله تحقیقات دامپزشکی (Journal of Veterinary Research)	73	4	465-473	2018	دانشگاه تهران
Mahajan, Sumit; Agrawal, Rajesh; Kumar, Mahesh; Mohan, Anand; Pande, Nishi;	Sera status of PPR in nomadic Sheep and Goats of Jammu region	Serotyping of FMD virus from bovine tongue epithelium and virus visualization using Transmission Electron Microscopy	32	2	101-103	2012
Brown, Corrie;	Transboundary diseases of goats	Small Ruminant Research	98	1-3	21-25	2011	Elsevier
Gongal, Gyanendra; Rahman, Habibar; Thakuri, Kishan Chand; Vijayalakshmy, Kennady;	An overview of transboundary animal diseases of viral origin in South Asia: What needs to be done?	Veterinary Sciences	9	11	586	2022	MDPI
Moutou, François;	La deuxième éradication: la peste bovine	Bulletin de la Société de pathologie exotique	107		137-138	2014	Springer
Mohammed, AM; Atta, M;	Effects of parity order, age at first calving and season of calving on productive performance of Friesian crossbred cattle in Sudan	Journal of Veterinary Medicine and Animal Production	8	2		2017
TAYLOR, WILLIAM P; ROEDER, PETER L; RWEYEMAMU, MARK M;	The dawn of control through vaccination	Rinderpest and Peste des Petits Ruminants: Virus Plagues of Large and Small Ruminants			260	2005	Elsevier
Bachanek-Bankowska, Katarzyna; Wadsworth, Jemma; Henry, Elisabeth; Ludi, Anna B; Bin-Tarif, Abdelghani; Statham, Bob; King, Donald P; Afzal, Muhammad; Hussain, Manzoor; Manzoor, Shumaila;	Genome sequences of antigenically distinct serotype O foot-and-mouth disease viruses from Pakistan	Microbiology Resource Announcements	8	3	10.1128/mra. 01397-18	2019	Am Soc Microbiol
Mumin, Farah Isse; Emikpe, Benjamin Obukowho; Odeniyi, Michael Ayodele;	Evaluation of mucoadhesive property and the effect of Boswellia carteri gum on intranasal vaccination against small ruminant morbillivirus infection (PPR)	Journal of Immunoassay and Immunochemistry	41	3	311-321	2020	Taylor & Francis
Abubakar, Muhammad; Atmaca, Hasan T; Zahoor, Muhammad A; Kul, Oguz;	Cellular immunity-pathogen interactions in infectious diseases	Journal of Immunology Research	2015			2015	Hindawi
Aziz, Muhammad Hasaan; Shabbir, Muhammad Zubair; Ali, Muhammad Muddassir; Asif, Zian; Ijaz, Muhammad Usman;	Immunoinformatics approach for epitope mapping of immunogenic regions (N, F and H gene) of small ruminant morbillivirus and its comparative analysis with standard vaccinal strains for effective vaccine development	Vaccines	10	12	2179	2022	MDPI
Guillaume, Gragnon B; M’Bari, K; Gatien, Brou GK; Adama, Coulibaly;	International Research Journal of Virology
Nour, HSH;	Challenges and opportunities for global eradication of paste des petits ruminants (PPR)	J Trop Dis	8		349	2020
Delpeut, Sebastien; Noyce, Ryan S; Richardson, Christopher D;	The tumor-associated marker, PVRL4 (nectin-4), is the epithelial receptor for morbilliviruses	Viruses	6	6	2268-2286	2014	MDPI
Ahmad, Imtiaz; Durrani, Aneela Zameer; Ijaz, Muhammad;	Shot Communications	Pakistan J. Zool	47	3	857-860	2015
Njeumi, F; Lubroth, J; Libeau, G; Diallo, A;	PPR dynamics and progressive control					2009
Luna, Ashrafun Naher; Sumi, Fardina Sultana; Begum, Jahan Ara; Mushfiqur, Md; Rahman, Mohammad Rafiqul Islam; Chowdhury, Emdadul Haque;	Fundamental and Applied Agriculture
Adeola, Balogun F; Gabriel, Fasanmi O; Ademola, Oladipo T; Abiola, Popoola M; Folami, Olona J; Dorcas, Adeoye Y;	International Journal of Veterinary Science and Medicine
Osman, Khalid Mohammed Taha;	Intisar Kamil Saeed, Yahia Hassan Ali, Magdi Badawi AbdulRahman, Zakia Abas Mohammed, Halima Mohammed	Trop Anim Health Prod	47		995-998	2015
Taylor, William P; Roeder, Peter L; Rweyemamu, Mark M;	Use of rinderpest vaccine in international programmes for the control and eradication of rinderpest	Rinderpest and Peste des Petits Ruminants			260-283	2006	Elsevier
Singh, Dhananjay; Kumar, Sanjay; Singh, B; Bardhan, D;	Economic losses due to important diseases of bovines in central India.	Veterinary World	7	8		2014
Anderson, John; Baron, Michael; Cameron, Angus; Kock, Richard; Jones, Bryony; Pfeiffer, Dirk; Mariner, Jeffrey; McKeever, Declan; Oura, Chris; Roeder, Peter;	Rinderpest eradicated; what next	Vet Rec	169	1	10-11	2011
Brüning-Richardson, Anke; Parida, Satya; Banyard, Ashley C;	Contribution of epidemiological knowledge and control strategies in the eradication of rinderpest virus.	Mononegaviruses of veterinary importance. Volume 2: molecular epidemiology and control			81-97	2016	CABI Wallingford UK
Mariner, Jeffrey C; Hendrickx, S; Admassu, B; Knopf, L; Jones, B;	Participatory epidemiology methods for foot and mouth disease surveillance.					2011
Rossiter, PB; Hussain, M; Raja, RH; Moghul, W; Khan, Z; Broadbent, D;	Cattle plague in Shangri‐La: observations on a severe outbreak of rinderpest in northern Pakistan 1994–1995	Veterinary Record	143	2	39-42	1998	Wiley Online Library
Chadima, Susan;	An overview of disease detection among ruminants in Afghanistan: Findings from two studies involving Veterinary Diagnostic Laboratories and Butcher Shops					2020
Muhammad, Ghulam; Rashid, Imaad; Firyal, Sehrish; Deeba, Farrah; Saqib, Muhammad; Lodhi, Laeeq Akbar;	Past and present trends in veterinary education in Pakistan and some suggested remedial measures	Sch. Advances in Animal and Veterinary Sciences	3		1-16	2016
Hussain, Muddassar; Nawaz, Muhammad Farrakh; Asif, Muhammad; Ahmad, Irfan; Gul, Sadaf; Rasool, Faiz; Yasin, Ghulam; Kishwar, Farah; Mustafa, Faiza; Perween, Rubina;	FUUAST JOURNAL OF BIOLOGY
Das, Mousam; Isore, DP; Joardar, SN; Samanta, I; Mukhopadhayay, SK;	Immunomodulatory effect of levamisole on PPR vaccine in goats and change in haematological profile	Indian Journal of Animal Research	50	3	411-414	2016	Agricultural Research Communication Centre
Turan, Hatice Mahur; Özan, Emre; Albayrak, Harun; Cavunt, Abdullah; Memıș, YS;	Efficiency of three PPRV vaccines commercially available in Turkey.					2012
Kandeel, Mahmoud; Al-Mubarak, Abdullah IA;	Camel viral diseases: current diagnostic, therapeutic, and preventive strategies	Frontiers in Veterinary Science	9		915475	2022	Frontiers
Biswas, Paritosh Kumar;	Variability in prevalence and therapeutic effectiveness in PPR affected goats of Thakurgoan, Bangladesh
LEBLEU, Bernard;	Zaheer Ahmed NIZAMANI					2010	Université de Montpellier II
Manuja, Balvinder K; Manuja, Anju; Singh, Raj Kumar;	Globalization and livestock biosecurity	Agricultural Research	3		22-31	2014	Springer
Hossain, SMJ; Sultana, N; Alam, MR; Hasnath, MR;	Reproductive and productive performance of Black Bengal goat under semi-intensive management.					2004
Khan, Abdul W; Taylor-Robinson, Andrew;	Persistent disease outbreaks and malnutrition in Tharparkar, Pakistan: Natural disaster or man-made public health crisis?					2018	CQUniversity
Friedgut, O;	A brief history of rinderpest in Palestine-Israel.	Israel Journal of Veterinary Medicine	66	3		2011
Ghaffar, Abdul; Ashfaq, Faisal;	Sustainable Goat Farming for Livelihood Improvement in Pakistan: Opportunities, Constrains, and Potential	Sustainable Goat Farming for Livelihood Improvement in South Asia			99	2017	SAARC Agriculture Centre Dhaka, Bangladesh
ur Rehman, Tauseef; Zaman, Muhammad Arfan; Malik, Muhammad Irfan; Jawad, Hamza; Ehsan, Muhammad; Rashid, Muhammad; Tahir, Ammar; Shahid, Hira;	Volume 2 Animal Health Perspectives	ANIMAL HEALTH PERSPECTIVES			86
Yin, Chunsheng; Chen, Weiye; Hu, Qianqian; Wen, Zhiyuan; Wang, Xijun; Ge, Jinying; Yin, Qianqian; Zhi, Haibing; Xia, Chun; Bu, Zhigao;	Induction of protective immune response against both PPRV and FMDV by a novel recombinant PPRV expressing FMDV VP1	Veterinary research	45		1-9	2014	Springer
Çenet, Menderes; Toroglu, Sevil; Keskin, Dilek; Bozok, Fuat;	Pollen analysis and antimicrobial properties of honey samples sold in Western Turkey	Pakistan Journal of Zoology	47	1		2015	AsiaNet Pakistan (Pvt) Ltd.
Aqib, Amjad Islam; Anjum, Aftab Ahmad; Islam, Md Atiqul; Murtaza, Asad; Rehman, Aziz ur;	Recent Global Trends in Vaccinology, Advances and Challenges	Vaccines	11	3	520	2023	MDPI
Nizamani, Zaheer Ahmed; Keil, Gunther M; Albina, Emmanuel; Holz, Carine; Minet, Cécile; Kwiatek, Olivier; Libeau, Geneviève; de Almeida, Renata Servan;	Potential of adenovirus and baculovirus vectors for the delivery of shRNA against morbilliviruses	Antiviral research	90	1	98-101	2011	Elsevier
Haas, L; Barrett, T;	Rinderpest and other animal morbillivirus infections: comparative aspects and recent developments	Journal of Veterinary Medicine, Series B	43	1‐10	411-420	1996	Wiley Online Library
Domenech, Joseph; Lubroth, Juan; Eddi, C; Martin, Vincent; Roger, François;	Regional and international approaches on prevention and control of animal transboundary and emerging diseases	Annals of the New York Academy of Sciences	1081	1	90-107	2006	Wiley Online Library
Woodford, MH; Frisina, MR; Awan, GA;	The Torghar conservation project: management of the livestock, Suleiman markhor (Capra falconeri) and Afghan urial (Ovis orientalis) in the Torghar Hills, Pakistan	Game and Wildlife Science	21	3	177-187	2004
Shauket, Munazza; Ashfaque, M; Hussain, Iftikhar; Chaudhary, TM;	www. agrobiologicalrecords. com
Cheneau, Y; Roeder, PL; Obi, TU; Rweyemamu, MM; Benkirane, A; Wojciechowski, KJ;	Disease prevention and preparedness: the Food and Agriculture Organization	Rev. sci. tech. Off. int. Epiz	18	1	122-134	1999
K Muhsen, R;	Seroepidemiology of PPR in goats in Basrah province	AL-Qadisiyah Journal of Veterinary Medicine Sciences	12	1	139-143	2013	University of Al-Qadisiyah
Javed, Hafiz Muhammad Imran; Ahmed, Mushtaq;	Genomic analysis of nucleocapsid and fusion genes of small ruminant morbillivirus in Pakistan	Hosts and Viruses	7	3	50-8	2020	ResearchersLinks
Ansari, Amir; Golabi, Mohammad H;	Using Ecosystem Service Modeler (ESM) for Ecological Quality, rarity and Risk Assessment of the wild goat habitat, in the Haftad-Gholleh protected area	International soil and water conservation research	7	4	346-353	2019	Elsevier
TATAR, Nigar; KABAKLI, Özden;	Türkiye'de Üretilen Ppr Aşısının Bagışıklık Süresinin Tespiti	Etlik Veteriner Mikrobiyoloji Dergisi	17	1-2	13-22	2006	Veteriner Kontrol Merkez Araştırma Enstitüsü
Renukaradhya, GJ; Suresh, KB; Rajasekhar, M; Shaila, MS;	Competitive enzyme-linked immunosorbent assay based on monoclonal antibody and recombinant hemagglutinin for serosurveillance of rinderpest virus	Journal of clinical microbiology	41	3	943-947	2003	Am Soc Microbiol
انصاری, جواد; رئوفی, افشین; افشین; مددگار; امید; ورشویی; بکایی;	بررسی فیلوژنیک ویروس طاعون نشخوار کنندگان کوچک شناسایی شده در دام های مبتلا در خراسان رضوی بر اساس دو ژن F و N	نشریه علمی میکروبیولوژی دامپزشکی	17	1	23-37	2022	دانشگاه آزاد اسلامی واحد گرمسار
Li, XH; Li, K; Zhang, H; Gan, P; Luo, HQ; Han, ZQ; Mehmood, K; Shahzad, M;	Epidemiological investigation and risk factors of Peste des petitis ruminants (PPR) in yaks (Bos grunniens) and cattle in five regions of China.					2018
Khan, Adil; Muhammed, Arif Ahmed; Nasreen, Nasreen; Iqbal, Furhan; Cossio-Bayugar, Raquel; ali Sha, Said Sajjad; Alanazi, Abdullah D; Zajac, Zbigniew;	Tick-borne haemoparasitic diseases in small ruminants in Pakistan: Current knowledge and future perspectives	Saudi Journal of Biological Sciences	29	4	2014-2025	2022	Elsevier
Raji, Lukman O; Uko, Iranyang B; Omoniyi, Bilikis O; Olatunde, Akintunde O; Adeyemi, Ayobola B; Osuagwuh, Uchebuchi I; Nwaigwe, Chukwuemeka O; Nwaigwe, Chioma U;	JOURNAL OF VETERINARY AND APPLIED SCIENCES
Carrillo, C; Prarat, M; Vagnozzi, A; Calahan, JD; Smoliga, G; Nelson, WM; Rodriguez, LL;	Specific detection of Rinderpest virus by real-time reverse transcription-PCR in preclinical and clinical samples from experimentally infected cattle	Journal of clinical microbiology	48	11	4094-4101	2010	Am Soc Microbiol
Galafi, Alka; Maherchndani, Sunil; Galav, Vikas; Kashyap, SK;	IDENTIFICAIION, GENETIC CHARACTERIZAIION AND PHYLODYNAMICS OF PPR VIRUS FROM GOAI HERDS OF BANDIKUI, INDIA
Rahman, MM; Bhuiyan, AR; Parvin, R; Giasuddin, M; Haque, ME; Sayem, SM; Islam, MR; Chowdhury, EH;	Immune response of goats to thermostable PPR vaccine in Bangladesh.					2011
Rajneesh, Rajneesh; Kataria, AK; Tanwar, RK;	Prevalence of some infectious diseases in dromedary camel from Bikaner region in Rajasthan.					2011
Sannat, Chandrahas; Sen, A; Rajak, KK; Balamurugan, V; Singh, RK; Chandel, BS; Chauhan, HC;	Isolaion of Peste Des Petitis Ruminants Virus from Small Ruminants in Gujarat	Indian Journal of Small Ruminants (The)	17	1	64-67	2011	Indian Society for Sheep and Goat Production and Utilization
Krishnamoorthy, P; Govindaraj, G; Shome, BR; Rahman, H;	Spatio-Temporal Epidemiological Analysis of Livestock Diseases: A Case of Tamil Nadu State In India					2016	Pashupathi Foundation of India
Balamurugan, V; Sen, A; Venkatesan, G; Yadav, V; Bhanot, V; Bhanuprakash, V; Singh, RK;	Application of Semi‐quantitative M Gene‐Based Hydrolysis Probe (TaqMan) Real‐Time RT‐PCR Assay for the Detection of Peste des petitis ruminants Virus in the Clinical Samples for Investigation into Clinical Prevalence of Disease	Transboundary and emerging diseases	57	6	383-395	2010	Wiley Online Library
Zohari, Siamak; Berg, Mikael;	Muhammad Munir1, 2, Muhammad Abubakar3	DISEASES			37	2012
