# Supplementary material for: Recapitulation of Peste des Petits Ruminants (PPR) Prevalence in Small Ruminant Populations of Pakistan from 2004 to 2023: A Systematic Review and Meta-Analysis
Source: Vet Sci. 2024 Jun 19;11(6):280. doi: 10.3390/vetsci11060280 (PMC11209094; doi:10.3390/vetsci11060280)
Supplement: Supplementary file 1 [file vetsci-11-00280-s001.zip › S.5.xlsx]

## Sheet: Sheet1
Paper Reference No.	Sheep Total	Sheep Positive	Goat Total	Goat Positive		Vaccine	Grazing	season	movement	Housing
29	2	0	33	31		No vac	2 sample from sheep which graze along with	nil	nil	nil
30	232	119	427	167		No vac	grazing	season	animal movement	nil
31	319	203	1144	893		no data	grazing	season	nil	nil
32	1353	337	3195	491		no data	nil	nil	nil	nil
33	82	34	nil	nil		only non-vac included	grazing	nil	nil	nil
34	nil	nil	nil	nil		No vac	nil	nil	nil	nil
35	101	50	522	294		no data	nil	nil	animal movement	nil
36	nil	nil	nil	nil		No vac	grazing	nil	nil	nil
37	nil	nil	nil	nil		No vac	grazing	nil	nil	nil
38	819	293	1979	980		No vac	grazing	nil	animal movement	nil
39	nil	nil	nil	nil		no data	nil	nil	nil	nil
40	5	2	8	2		no data	nil	nil	nil	nil
41	nil	nil	nil	nil		not clear	grazing	nil	animal movement	nil
42	nil	nil	nil	nil		no data	nil	nil	nil	nil
43	1309	487	5787	2013		no data	nil	nil	nil	nil
44	400	244	400	176		not clear	nil	nil	nil	nil
45	nil	nil	nil	nil		No vac	grazing	nil	nil	husbandary
46	444	292	521	345		No vac	nil	nil	nil	nil
47	125	14	113	39		no data	grazing	nil	location	nil
48	0	0	92	59		no data	nil	nil	animal movement	nil
49	nil	nil	nil	nil		No vac	nil	season	animal movement	density
50	nil	nil	nil	nil		No vac	grazing	nil	nil	nil
51	62	60	785	773		no data	nil	season	nil	nil
52	500	230	500	220		not clear	grazing	season	nil	Open housing
53	800	1386	4900	201		no data	nil	nil
